# Supplementary material for: p62/SQSTM1 interacts with vimentin to enhance breast cancer metastasis
Source: Carcinogenesis. 2017 Sep 12;38(11):1092–103. doi: 10.1093/carcin/bgx099 (PMC5862327; doi:10.1093/carcin/bgx099)
Supplement: Supplementary-Table-1 [file bgx099_suppl_supplementary-table-1.xlsx]

## Sheet: Sheet1
Gene	Formard (5'-3')	Reverse (5'-3')
p62	AGGCGCACTACCGCGAT	CGTCACTGGAAAAGGCAACC
Actin	TTGCCGACAGGATGCAGAAGGA	AGGTGGACAGCGAGGCCAGGAT
Vimentin	GTCCACTGAGTACCGGAGACA	TAGTTAGCAGCTTCAACGGCAA
