# Supplementary material for: p62/SQSTM1 interacts with vimentin to enhance breast cancer metastasis
Source: Carcinogenesis. 2017 Sep 12;38(11):1092–103. doi: 10.1093/carcin/bgx099 (PMC5862327; doi:10.1093/carcin/bgx099)
Supplement: Supplementary-Table-2 [file bgx099_suppl_supplementary-table-2.xlsx]

## Sheet: Sheet1
Accession	Description	Score	Coverage	# Proteins	# Unique Peptides	# Peptides	# PSMs	# AAs	MW [kDa]	calc. pI
6166599	RecName: Full=Myosin-9; AltName: Full=Cellular myosin heavy chain, type A; AltName: Full=Myosin heavy chain 9; AltName: Full=Myosin heavy chain, non-muscle IIa; AltName: Full=Non-muscle myosin heavy chain A; Short=NMMHC-A; AltName: Full=Non-muscle myosin heavy chain IIa; Short=NMMHC II-a; Short=NMMHC-IIA	668.794	63.88	64	51	150	224	1960	226.392	5.60498
239938886	RecName: Full=Keratin, type I cytoskeletal 9; AltName: Full=Cytokeratin-9; Short=CK-9; AltName: Full=Keratin-9; Short=K9	218.961	58.75	8	27	29	71	623	62.0268	5.23682
160332335	RecName: Full=Neuroblast differentiation-associated protein AHNAK; AltName: Full=Desmoyokin	54.4792	16.28	21	20	22	29	5890	628.699	6.15088
123648	RecName: Full=Heat shock cognate 71 kDa protein; AltName: Full=Heat shock 70 kDa protein 8; AltName: Full=Lipopolysaccharide-associated protein 1; Short=LAP-1; Short=LPS-associated protein 1	94.9648	37.93	32	19	25	34	646	70.8542	5.51611
221042022	unnamed protein product [Homo sapiens]	74.8849	34.74	14	19	20	25	665	72.3561	5.93506
63087903	unnamed protein product [Homo sapiens]	3027.34	66.67	17	17	17	914	231	24.2557	7.91357
238054406	RecName: Full=Keratin, type II cytoskeletal 1; AltName: Full=67 kDa cytokeratin; AltName: Full=Cytokeratin-1; Short=CK-1; AltName: Full=Hair alpha protein; AltName: Full=Keratin-1; Short=K1; AltName: Full=Type-II keratin Kb1	577.204	64.6	52	17	52	196	644	65.999	8.11865
194387918	unnamed protein product [Homo sapiens]	150.145	49.72	32	16	28	55	535	57.8032	8.00146
119614804	clathrin, heavy polypeptide (Hc), isoform CRA_d [Homo sapiens]	50.2721	13.36	23	16	16	17	1639	187.771	5.69385
386758	GRP78 precursor, partial [Homo sapiens]	53.5033	32.77	12	15	18	19	653	72.0712	5.13525
90110781	RecName: Full=Nucleolin; AltName: Full=Protein C23	39.8472	23.1	12	15	17	18	710	76.5684	4.70361
485601457	Chain C, Structure Of The Human 60s Ribosomal Proteins	39.6747	30.44	11	14	14	16	427	47.6674	11.063
119581085	keratin 10 (epidermolytic hyperkeratosis; keratosis palmaris et plantaris), isoform CRA_b [Homo sapiens]	476.155	56.73	56	13	39	158	624	63.3079	5.21143
21757045	unnamed protein product [Homo sapiens]	73.0356	48.9	72	13	20	24	454	52.4064	5.05908
52545822	hypothetical protein [Homo sapiens]	33.2677	36.9	36	13	14	14	374	40.4869	7.00537
31092	unnamed protein product [Homo sapiens]	48.7541	25.76	39	12	12	19	462	50.0951	9.01221
119578453	alpha tubulin, isoform CRA_b [Homo sapiens]	41.9094	43.75	51	12	12	15	416	46.2838	5.08447
1195531	type I keratin 16 [Homo sapiens]	135.27	50.95	30	11	23	51	473	51.2062	5.04639
194382178	unnamed protein product [Homo sapiens]	63.0605	21.7	9	10	10	20	530	56.8127	6.87354
425518	anti-colorectal carcinoma heavy chain [Homo sapiens]	61.273	30.35	5	10	10	21	458	50.5699	6.66846
190192184	filamin A [Homo sapiens]	34.5478	7.56	33	10	13	13	2315	245.713	5.97314
119605386	DEAD (Asp-Glu-Ala-Asp) box polypeptide 41, isoform CRA_a [Homo sapiens]	30.6016	24.4	11	10	10	10	496	55.3737	8.17725
332164777	pyruvate kinase PKM isoform d [Homo sapiens]	24.6951	24.51	77	9	9	10	457	49.8659	7.82568
119597993	annexin A2, isoform CRA_c [Homo sapiens]	22.732	35.54	14	9	9	9	287	32.4286	6.29053
35903	ribosomal protein L7 [Homo sapiens]	19.9066	34.68	14	9	9	9	248	29.1642	10.6089
109734611	Myosin, heavy chain 10, non-muscle [Homo sapiens]	102.341	15.69	65	8	29	39	1976	228.842	5.5415
578804832	PREDICTED: titin isoform X5 [Homo sapiens]	51.0202	0.63	31	8	16	24	35484	3935.91	6.43018
431822406	heat shock protein HSP 90-beta isoform b [Homo sapiens]	40.5452	19.97	49	8	14	17	676	78.2325	5.04639
378404908	glyceraldehyde-3-phosphate dehydrogenase isoform 2 [Homo sapiens]	32.5522	29.35	13	8	8	13	293	31.528	7.60596
27436948	lamin isoform A-delta10 [Homo sapiens]	23.7441	18.14	27	8	9	9	634	70.6181	8.39697
119592222	ribosomal protein S4, X-linked, isoform CRA_b, partial [Homo sapiens]	23.7245	31.17	17	8	8	10	231	26.0641	9.99365
189502784	mitochondrial heat shock 60kD protein 1 variant 1 [Homo sapiens]	23.6466	17.4	19	8	8	8	569	60.6423	6.03662
119608213	spectrin, alpha, non-erythrocytic 1 (alpha-fodrin), isoform CRA_c [Homo sapiens]	21.4109	4.12	33	8	8	8	2427	279.272	5.36377
119602167	dynein, cytoplasmic 1, heavy chain 1, isoform CRA_c [Homo sapiens]	30.6554	3.47	35	7	9	11	4236	485.655	6.354
18490263	Ribosomal protein L6 [Homo sapiens]	29.2178	26.74	21	7	7	12	288	32.7216	10.6089
76496472	60S ribosomal protein L3 isoform b [Homo sapiens]	23.9693	22.03	23	7	8	9	354	40.1266	10.228
40353734	nucleophosmin isoform 2 [Homo sapiens]	22.9668	41.89	47	7	7	7	265	29.4462	4.61475
485601423	Chain K, Structure Of The Human 60s Ribosomal Proteins	21.592	53.33	10	7	7	9	165	17.8075	9.42236
187281	M4 protein [Homo sapiens]	13.8993	9.33	17	7	7	7	729	77.5554	8.85107
15431310	keratin, type I cytoskeletal 14 [Homo sapiens]	129.292	50.64	35	6	22	50	472	51.5894	5.16064
12654329	HSP90AA1 protein [Homo sapiens]	46.9637	29.93	82	6	15	18	548	64.3497	5.17334
30354619	YWHAZ protein, partial [Homo sapiens]	28.3956	34.69	43	6	9	10	320	35.3138	7.21045
119582143	Treacher Collins-Franceschetti syndrome 1, isoform CRA_h [Homo sapiens]	20.9375	5.32	70	6	7	8	1411	144.228	9.0415
221045062	unnamed protein product [Homo sapiens]	20.7654	29.17	17	6	6	8	192	20.6696	6.87354
34849883	TPA_exp: spectrin-like protein of the nuclear envelope and Golgi [Homo sapiens]	20.381	1.52	52	6	7	10	8407	965.738	5.5542
119602459	ribosomal protein L8, isoform CRA_e [Homo sapiens]	17.3068	24.66	14	6	6	7	223	24.1002	11.2388
119618578	ribosomal protein, large, P0, isoform CRA_c [Homo sapiens]	15.3544	44.58	13	6	6	6	166	18.2587	9.62744
485601399	Chain T, Structure Of The Human 40s Ribosomal Proteins	15.1844	33.79	4	6	6	6	145	16.0505	10.3159
12643409	RecName: Full=Matrin-3	15.1661	9.09	13	6	6	6	847	94.5648	6.25244
382546190	ATP synthase subunit alpha, mitochondrial isoform c [Homo sapiens]	13.4116	15.31	15	6	6	6	503	54.4597	8.23584
194384468	unnamed protein product [Homo sapiens]	92.911	45.73	6	5	13	36	234	27.2945	4.89404
119612227	poly(A) binding protein, cytoplasmic 1, isoform CRA_c [Homo sapiens]	27.6621	19.33	19	5	8	11	419	47.3048	8.92432
56675570	unnamed protein product [Homo sapiens]	21.5483	21.56	27	5	5	6	218	23.5679	10.9165
194385982	unnamed protein product [Homo sapiens]	18.6888	15.67	17	5	6	7	638	72.2401	5.09717
57863259	T-complex protein 1 subunit alpha isoform b [Homo sapiens]	17.554	18.2	27	5	6	7	401	43.858	7.7085
119624101	ribosomal protein S18, isoform CRA_c [Homo sapiens]	17.3163	43.75	6	5	6	7	128	15.0203	10.272
9022435	ribosomal protein S3 [Homo sapiens]	17.275	45.57	11	5	5	6	158	17.0992	9.5835
39644794	EEF1G protein, partial [Homo sapiens]	15.5823	13.82	87	5	6	6	434	49.814	6.66846
119601423	hCG2028724 [Homo sapiens]	14.3845	16.92	18	5	5	6	266	30.0941	10.7407
17426161	macrophin 1 isoform 4 [Homo sapiens]	14.2833	1.84	46	5	6	7	5314	599.495	5.13525
40037762	unnamed protein product [Homo sapiens]	13.1939	24.04	9	5	5	5	208	24.2182	10.3452
58761484	T-complex protein 1 subunit gamma isoform c [Homo sapiens]	12.99	10.65	9	5	5	5	507	56.3952	6.49365
158254970	unnamed protein product [Homo sapiens]	12.2621	12.15	11	5	5	5	535	57.4401	6.45557
1310882	Chain A, Cyclophilin B Complexed With [d-(Cholinylester)ser8]-Cyclosporin	12.1655	29.78	37	5	5	5	178	19.6482	9.15869
119615473	ribosomal protein L11, isoform CRA_a [Homo sapiens]	11.864	36.09	7	5	5	5	133	15.1159	8.86572
31108	human elongation factor 2 [Homo sapiens]	11.7477	9.09	8	5	5	5	858	95.277	6.82959
119613715	glutamyl-prolyl-tRNA synthetase, isoform CRA_a [Homo sapiens]	11.3696	4.04	16	5	5	5	1511	170.44	7.32764
119588849	hCG1992539, isoform CRA_b [Homo sapiens]	9.26987	17.53	46	5	5	5	251	27.2625	9.96436
194375299	unnamed protein product [Homo sapiens]	62.1488	41.74	89	4	11	21	333	37.3246	5.70654
28590	unnamed protein product [Homo sapiens]	27.6419	6.08	11	4	4	13	609	69.2505	6.27783
24417711	nesprin-2 [Homo sapiens]	19.9535	1.39	42	4	8	10	6884	795.771	5.37646
119617305	myosin, light polypeptide 6, alkali, smooth muscle and non-muscle, isoform CRA_a [Homo sapiens]	18.0807	37.93	16	4	4	6	116	12.9304	4.86865
119598260	uveal autoantigen with coiled-coil domains and ankyrin repeats, isoform CRA_b [Homo sapiens]	17.3472	5.37	15	4	6	6	1378	158.326	6.87354
119585757	filamin B, beta (actin binding protein 278), isoform CRA_b, partial [Homo sapiens]	17.1686	3.45	36	4	7	7	2147	230.457	5.59229
221043742	unnamed protein product [Homo sapiens]	15.3946	16.12	7	4	6	6	484	54.6366	6.59521
114549	RecName: Full=ATP synthase subunit beta, mitochondrial; Flags: Precursor	13.6888	10.59	6	4	4	4	529	56.5246	5.40186
292435	ribosomal protein L26 [Homo sapiens]	13.6402	22.07	9	4	4	5	145	17.2775	10.5503
119578438	myeloid/lymphoid or mixed-lineage leukemia 2, isoform CRA_a [Homo sapiens]	13.1105	1.04	9	4	4	6	4539	487.074	6.58057
116241330	RecName: Full=ATP-dependent RNA helicase A; Short=RHA; AltName: Full=DEAH box protein 9; AltName: Full=Leukophysin; Short=LKP; AltName: Full=Nuclear DNA helicase II; Short=NDH II	13.0277	4.96	13	4	5	5	1270	140.869	6.84424
119580409	hCG2010544 [Homo sapiens]	12.7742	40.74	101	4	5	5	135	15.5923	9.61279
179212	Na+ K+ ATPase alpha subunit, partial [Homo sapiens]	12.1063	7.51	52	4	5	5	746	81.6799	5.22412
23491735	ribosomal protein L10a [Homo sapiens]	12.0881	23.5	7	4	5	5	217	24.8115	9.93506
119615215	karyopherin (importin) beta 1, isoform CRA_b [Homo sapiens]	11.191	6.38	11	4	4	5	846	93.7823	4.76709
119569329	hCG1640785, isoform CRA_a [Homo sapiens]	10.8802	27.42	5	4	4	6	124	13.6066	9.99365
23712	myoblast antigen 24.1D5 [Homo sapiens]	10.7521	14.39	10	4	4	4	396	45.2202	6.75635
578829803	PREDICTED: myosin phosphatase Rho-interacting protein isoform X4 [Homo sapiens]	10.039	2.13	26	4	4	4	2301	260.351	5.49072
194378812	unnamed protein product [Homo sapiens]	10.0292	14.77	7	4	4	4	352	38.8862	4.94482
119595171	protein tyrosine phosphatase, receptor type, f polypeptide (PTPRF), interacting protein (liprin), alpha 1, isoform CRA_c [Homo sapiens]	9.9337	7.52	21	4	4	4	917	103.731	6.75635
915392	fatty acid synthase [Homo sapiens]	9.49353	2.43	10	4	4	4	2509	272.919	6.41748
15342049	Ribosomal protein S6 [Homo sapiens]	9.34197	18.47	24	4	4	4	249	28.691	10.9019
530418509	PREDICTED: eukaryotic translation initiation factor 2 subunit 2 isoform X1 [Homo sapiens]	9.25539	19.11	11	4	4	4	314	36.2392	5.47803
4930167	Chain A, Human Muscle Aldolase	9.10144	12.4	32	4	4	4	363	39.2643	8.08936
1096938	ribosomal protein L5	8.5247	12.46	9	4	4	4	297	34.4258	9.74463
158254664	unnamed protein product [Homo sapiens]	60.4351	28.91	61	3	10	21	377	42.0199	5.38916
56757569	RecName: Full=Tubulin beta chain; AltName: Full=Tubulin beta-5 chain	48.4999	36.94	52	3	13	17	444	49.639	4.89404
114155144	tropomyosin alpha-3 chain isoform 4 [Homo sapiens]	28.9006	35.89	72	3	10	10	248	28.8527	4.75439
386785	heat shock protein [Homo sapiens]	28.8187	17.81	33	3	11	12	640	69.8249	5.57959
75517570	HNRPA1 protein [Homo sapiens]	25.1656	26.22	36	3	6	8	267	29.3682	9.14404
578813467	PREDICTED: heterogeneous nuclear ribonucleoproteins A2/B1 isoform X5 [Homo sapiens]	19.1954	15.34	13	3	5	6	313	33.8903	9.02686
45219787	Ribosomal protein S3A [Homo sapiens]	18.8175	35.61	30	3	8	8	264	29.9558	9.72998
40788231	KIAA0373 [Homo sapiens]	17.5072	2.27	26	3	5	10	1540	180.085	6.80029
119607089	protein kinase, DNA-activated, catalytic polypeptide, isoform CRA_d [Homo sapiens]	16.6613	1.49	12	3	5	8	4033	458.496	7.07861
47077415	unnamed protein product [Homo sapiens]	16.6173	3.96	7	3	5	9	1340	150.875	8.22119
14278227	Chain B, Nmr Structure Of Dff40 And Dff45 N-Terminal Domain Complex	16.2931	25.52	4	3	3	4	145	16.0739	4.79248
51476783	hypothetical protein [Homo sapiens]	15.5944	2.66	8	3	4	8	1504	166.101	8.42627
119621384	tyrosine 3-monooxygenase/tryptophan 5-monooxygenase activation protein, theta polypeptide, isoform CRA_a [Homo sapiens]	15.5732	22.04	35	3	5	6	245	27.7468	4.77979
52545677	hypothetical protein [Homo sapiens]	15.4831	8.9	22	3	5	6	652	72.4961	8.5874
209572633	RecName: Full=Inositol 1,4,5-trisphosphate receptor type 3; AltName: Full=IP3 receptor isoform 3; Short=IP3R 3; Short=InsP3R3; AltName: Full=Type 3 inositol 1,4,5-trisphosphate receptor; Short=Type 3 InsP3 receptor	15.2469	2.73	32	3	5	7	2671	303.912	6.48096
193786214	unnamed protein product [Homo sapiens]	14.0681	4.8	15	3	4	7	688	78.5998	8.83643
34395763	RecName: Full=Regulating synaptic membrane exocytosis protein 1; AltName: Full=Rab-3-interacting molecule 1; Short=RIM 1; AltName: Full=Rab-3-interacting protein 2	12.537	1.95	40	3	3	6	1692	188.956	9.65674
4503507	eukaryotic translation initiation factor 2 subunit 3 [Homo sapiens]	12.1907	13.14	7	3	5	5	472	51.0772	8.39697
119599909	golgi autoantigen, golgin subfamily b, macrogolgin (with transmembrane signal), 1, isoform CRA_b [Homo sapiens]	11.4673	1.74	96	3	6	6	3225	372.037	5.0083
119620549	spectrin, beta, non-erythrocytic 1, isoform CRA_f [Homo sapiens]	10.8231	2.7	13	3	4	4	2150	250.816	5.42725
578822859	PREDICTED: L-lactate dehydrogenase B chain isoform X1 [Homo sapiens]	10.603	11.9	5	3	3	3	353	39.3708	8.89502
119580970	ribosomal protein L19, isoform CRA_b [Homo sapiens]	10.4724	20.62	20	3	5	5	194	23.2332	11.4731
13097600	Similar to ribosomal protein L23, partial [Homo sapiens]	10.4212	29.85	6	3	3	4	134	14.1407	10.2573
119617760	protein phosphatase 1, regulatory (inhibitor) subunit 12A, isoform CRA_a [Homo sapiens]	10.2223	5.47	44	3	5	5	914	101.535	5.38916
62896917	proteasome 26S non-ATPase subunit 12 isoform 1 variant [Homo sapiens]	10.0876	9.65	11	3	4	5	456	52.8765	7.35693
568245056	AKAP350C [Homo sapiens]	9.73532	1.6	89	3	5	5	3126	362.225	4.89404
40040850	unnamed protein product [Homo sapiens]	9.64365	29.5	7	3	3	3	139	15.2249	5.021
10047267	KIAA1596 protein [Homo sapiens]	9.64192	2.87	9	3	3	5	1151	129.92	5.24951
578832139	PREDICTED: centrosomal protein of 192 kDa isoform X8 [Homo sapiens]	9.60315	1.55	19	3	4	5	2448	269.965	5.94775
119611612	translocated promoter region (to activated MET oncogene), isoform CRA_d [Homo sapiens]	9.54339	1.96	27	3	4	5	2349	265.426	5.07178
341604768	60S ribosomal protein L13 isoform 2 [Homo sapiens]	9.43019	19.27	24	3	4	4	192	22.1704	11.6489
13786856	Chain H, Human Muscle L-Lactate Dehydrogenase M Chain, Ternary Complex With Nadh And Oxamate	9.38181	11.78	10	3	3	3	331	36.5343	8.26514
194374069	unnamed protein product [Homo sapiens]	9.29809	19.25	31	3	4	4	213	22.8567	6.91748
1705725	RecName: Full=B-cell receptor-associated protein 31; Short=BCR-associated protein 31; Short=Bap31; AltName: Full=6C6-AG tumor-associated antigen; AltName: Full=Protein CDM; AltName: Full=p28	9.17426	12.6	10	3	3	4	246	27.974	8.44092
119610275	solute carrier family 25 (mitochondrial carrier; adenine nucleotide translocator), member 5, isoform CRA_b [Homo sapiens]	8.99643	14.74	18	3	3	3	251	27.6145	9.56885
224036253	Chain F, Crystal Structure Of The Eif4a-Pdcd4 Complex	8.84023	10.05	17	3	3	3	388	44.2378	5.68115
119623706	ATP-binding cassette, sub-family F (GCN20), member 1, isoform CRA_a [Homo sapiens]	8.83179	4.09	14	3	4	4	807	91.6235	7.6792
407944028	Chain B, Crystal Structure Of A Truncated Soluble Form Of Human Cd73 With Ecto- 5'-Nucleotidase Activity	8.71452	7.92	13	3	3	3	530	58.932	6.93213
194384036	unnamed protein product [Homo sapiens]	8.60096	15.29	19	3	3	3	327	35.0231	8.32373
578810001	PREDICTED: sperm flagellar protein 2 isoform X5 [Homo sapiens]	8.40764	1.43	12	3	3	5	1537	176.707	5.99854
485601396	Chain L, Structure Of The Human 40s Ribosomal Proteins	8.4044	19.62	3	3	3	3	158	18.419	10.3013
121948325	RecName: Full=Kinesin-like protein KIF26B	8.39865	1.52	6	3	3	5	2108	223.744	8.44092
119599630	hypothetical protein FLJ35880 [Homo sapiens]	8.32331	1.74	9	3	4	4	2531	280.373	7.1958
219519934	LONP2 protein [Homo sapiens]	8.18425	5.69	14	3	3	4	808	89.6034	7.18115
119569564	antigen identified by monoclonal antibody Ki-67, isoform CRA_c [Homo sapiens]	7.96708	1.42	57	3	4	4	2896	319.167	9.49561
14603010	EIF3B protein [Homo sapiens]	7.73225	7.07	8	3	3	3	622	72.9139	7.18115
193787899	unnamed protein product [Homo sapiens]	7.67194	14.91	20	3	3	3	275	30.4932	7.66455
28175603	TAF3 protein, partial [Homo sapiens]	7.64467	5.01	7	3	3	3	539	59.0202	6.75635
194386358	unnamed protein product [Homo sapiens]	7.31578	3.94	14	3	3	4	762	85.9779	6.13818
119626284	heterogeneous nuclear ribonucleoprotein D (AU-rich element RNA binding protein 1, 37kDa), isoform CRA_f [Homo sapiens]	7.30805	15.52	31	3	3	3	277	30.236	9.02686
119579121	hCG27283 [Homo sapiens]	7.21131	26.96	15	3	3	3	115	13.014	10.6968
58476967	HNRPC protein [Homo sapiens]	6.92209	14	55	3	3	3	250	27.8045	4.69092
338700	tat binding protein-1 (tbp-1) [Homo sapiens]	6.85879	11.63	8	3	3	3	404	45.1365	5.43994
119609484	ATP-binding cassette, sub-family A (ABC1), member 10, isoform CRA_b [Homo sapiens]	6.57625	3.18	6	3	3	3	1543	175.636	6.65381
119163	RecName: Full=Elongation factor 1-beta; Short=EF-1-beta	6.49008	15.56	4	3	3	3	225	24.7483	4.66553
119596086	ADP-ribosylation factor guanine nucleotide-exchange factor 2 (brefeldin A-inhibited), isoform CRA_a, partial [Homo sapiens]	6.3105	2.08	15	3	3	3	1776	200.683	6.3667
1585552	glucose-regulated protein ERp57/GRP58	5.69681	5.94	20	3	3	3	505	56.8939	6.65381
61744481	4F2 cell-surface antigen heavy chain isoform e [Homo sapiens]	5.43523	5.99	23	3	3	3	568	61.7778	5.21143
38114878	RPL13A protein, partial [Homo sapiens]	5.35456	11.94	11	3	3	3	201	23.3603	10.9312
386854	type II keratin subunit protein, partial [Homo sapiens]	322.908	41.78	44	2	36	123	493	52.7565	5.43994
119579125	protein tyrosine phosphatase, receptor type, D, isoform CRA_d [Homo sapiens]	161.115	2.07	36	2	2	76	1254	141.623	6.55127
4583679	vacuolar protein sorting [Homo sapiens]	147.093	7.89	12	2	2	66	570	65.0459	8.29443
256542310	dynein heavy chain 17, axonemal [Homo sapiens]	126.801	1.14	7	2	3	52	4462	508.987	5.71924
41322910	plectin isoform 1d [Homo sapiens]	116.238	11.23	41	2	43	44	4515	512.292	5.77002
119585106	hCG1790160 [Homo sapiens]	60.1383	4.75	2	2	2	28	589	67.9382	8.6167
327478526	RecName: Full=Myosin-14; AltName: Full=Myosin heavy chain 14; AltName: Full=Myosin heavy chain, non-muscle IIc; AltName: Full=Non-muscle myosin heavy chain IIc; Short=NMHC II-C	50.3595	6.12	60	2	13	20	1995	227.732	5.60498
193785954	unnamed protein product [Homo sapiens]	45.3734	14.83	55	2	7	17	445	49.0051	5.47803
193785596	unnamed protein product [Homo sapiens]	31.8556	27.46	15	2	9	12	397	44.5735	4.93213
40225472	CERCAM protein [Homo sapiens]	20.7315	12	11	2	2	9	275	31.1908	5.32568
62988667	unknown [Homo sapiens]	19.0614	12.23	7	2	2	10	188	21.2641	8.41162
74750718	RecName: Full=Ankyrin repeat and KH domain-containing protein 1; AltName: Full=HIV-1 Vpr-binding ankyrin repeat protein; AltName: Full=Multiple ankyrin repeats single KH domain; Short=hMASK	18.8602	1.26	32	2	3	8	2542	269.291	5.73193
119629468	hCG2011852 [Homo sapiens]	18.3652	1.17	95	2	8	9	6929	784.513	8.88037
29649737	protease serine 1 [Homo sapiens]	18.2512	46.43	9	2	2	7	84	9.14784	9.56885
530392546	PREDICTED: glycylpeptide N-tetradecanoyltransferase 2 isoform X1 [Homo sapiens]	16.3331	6.87	20	2	2	7	495	56.6649	7.75244
308153675	RecName: Full=Spectrin alpha chain, erythrocytic 1; AltName: Full=Erythroid alpha-spectrin	16.1919	2.11	9	2	3	7	2419	279.842	5.04639
109731497	Myosin, heavy chain 1, skeletal muscle, adult [Homo sapiens]	14.5736	3.92	123	2	6	7	1939	223.005	5.78271
108935939	RecName: Full=Transferrin receptor protein 1; Short=TR; Short=TfR; Short=TfR1; Short=Trfr; AltName: Full=T9; AltName: Full=p90; AltName: CD_antigen=CD71; Contains: RecName: Full=Transferrin receptor protein 1, serum form; Short=sTfR	13.7893	4.47	9	2	2	6	760	84.8179	6.60986
76150625	putative ribosomal RNA methyltransferase NOP2 isoform 1 [Homo sapiens]	13.6713	4.83	8	2	3	7	808	88.9189	9.23193
40225951	DIS3L protein [Homo sapiens]	13.6122	5.28	8	2	2	6	644	73.1483	6.22705
578836318	PREDICTED: trafficking protein particle complex subunit 10-like [Homo sapiens]	13.5935	16.87	9	2	2	6	249	27.5455	6.04932
193783825	unnamed protein product [Homo sapiens]	13.1566	2.83	10	2	3	7	883	101.012	7.07861
578829750	PREDICTED: dynein heavy chain 9, axonemal isoform X1 [Homo sapiens]	13.1441	1.16	28	2	4	7	3869	441.462	6.03662
578832590	PREDICTED: zinc finger protein 407 isoform X3 [Homo sapiens]	13.0117	1.23	8	2	2	7	1628	180.549	6.93213
578809969	PREDICTED: uncharacterized protein C5orf42 isoform X12 [Homo sapiens]	12.9988	1.22	7	2	3	7	2792	316.045	6.94678
1147783	myosin-IXb [Homo sapiens]	12.8912	1.83	52	2	4	7	2022	228.482	9.29053
34535977	unnamed protein product [Homo sapiens]	12.8553	4.63	4	2	2	5	627	72.8649	7.85498
50409856	aftiphilin isoform c [Homo sapiens]	12.6539	3.85	11	2	2	6	908	99.3096	4.55127
223462007	CDC42BPA protein [Homo sapiens]	12.4432	2.88	22	2	3	5	1699	193.541	6.69775
29865	CENP-E [Homo sapiens]	12.1452	1.54	8	2	4	6	2663	311.897	5.57959
119592825	NACHT, leucine rich repeat and PYD containing 13, isoform CRA_a [Homo sapiens]	12.0723	1.52	11	2	2	6	985	112.722	5.43994
119584691	TBC1 domain family, member 5, isoform CRA_a [Homo sapiens]	11.9994	6.04	7	2	3	5	795	89.0027	6.69775
119600270	olfactory receptor, family 5, subfamily K, member 4 [Homo sapiens]	11.8672	8.72	1	2	2	6	321	36.6859	8.104
78101741	Chain A, 14-3-3 Protein Beta (human) In Complex With Exoenzyme S Peptide	11.8382	19.59	31	2	4	5	245	28.187	4.90674
229526	protein Rei,Bence-Jones	11.6452	24.77	62	2	3	4	214	23.4935	8.49951
343183427	coiled-coil domain-containing protein 40 isoform 2 [Homo sapiens]	11.4443	2.91	18	2	3	5	1030	116.728	5.42725
118572619	RecName: Full=Adenylate cyclase type 5; AltName: Full=ATP pyrophosphate-lyase 5; AltName: Full=Adenylate cyclase type V; AltName: Full=Adenylyl cyclase 5	11.4093	3.01	21	2	3	5	1261	138.818	7.23975
119601288	spectrin, beta, erythrocytic (includes spherocytosis, clinical type I), isoform CRA_e [Homo sapiens]	11.1609	2.15	67	2	5	6	2328	267.591	5.36377
194381100	unnamed protein product [Homo sapiens]	11.1003	7.42	15	2	5	5	701	81.5454	5.80811
119625664	annexin A5, isoform CRA_c [Homo sapiens]	10.9756	20.82	11	2	4	4	293	32.9389	5.04639
3399676	R31180_1 [Homo sapiens]	10.9095	2.82	15	2	4	6	1384	151.722	6.80029
530426392	PREDICTED: fatty-acid amide hydrolase 2 isoform X6 [Homo sapiens]	10.7195	9.09	9	2	2	4	341	37.0734	9.1001
86651683	myosin regulatory light chain [Homo sapiens]	10.6752	25.35	12	2	2	2	142	16.3817	4.55127
119625401	LPS-responsive vesicle trafficking, beach and anchor containing [Homo sapiens]	10.5118	0.75	15	2	2	5	2782	310.508	5.69385
194390800	unnamed protein product [Homo sapiens]	10.2965	5.26	46	2	4	6	589	69.2898	7.15186
285803631	Chain B, The Crystal Structure Of Human Glia Maturation Factor, Gamma (Gmfg)	10.2369	27.94	9	2	2	5	136	16.073	5.23682
594140535	dmX-like protein 1 isoform 3 [Homo sapiens]	10.2188	1.54	11	2	4	5	2854	318.438	6.34131
119597100	transformation/transcription domain-associated protein, isoform CRA_b [Homo sapiens]	10.1446	1.85	9	2	4	6	3830	434.134	8.22119
3282239	rapamycin associated protein FRAP2 [Homo sapiens]	10.0932	1.88	15	2	4	5	2548	287.906	7.04932
119621343	Rho-associated, coiled-coil containing protein kinase 2, isoform CRA_b [Homo sapiens]	10.0932	3.06	24	2	3	5	947	110.746	6.7124
116242706	RecName: Full=cAMP-specific 3',5'-cyclic phosphodiesterase 4A; AltName: Full=DPDE2; AltName: Full=PDE46	9.97175	2.82	85	2	3	5	886	98.0814	5.21143
530365988	PREDICTED: lysosomal-trafficking regulator isoform X2 [Homo sapiens]	9.80573	1.23	14	2	3	4	3755	423.525	6.58057
578800920	PREDICTED: hornerin isoform X1 [Homo sapiens]	9.78894	2.8	6	2	2	3	2146	213.331	9.86182
530377893	PREDICTED: la-related protein 1B isoform X8 [Homo sapiens]	9.75621	1.84	15	2	2	4	976	110.007	7.47412
119624371	dynein, axonemal, heavy polypeptide 8, isoform CRA_a, partial [Homo sapiens]	9.62391	1.19	20	2	4	5	4358	499.272	6.18896
119573774	hCG1642996, isoform CRA_a [Homo sapiens]	9.49265	3.15	4	2	4	4	1365	174.373	6.59521
119631904	nebulin, isoform CRA_a [Homo sapiens]	9.42426	0.91	42	2	5	6	6391	739.985	9.11475
34783670	ZNF510 protein, partial [Homo sapiens]	9.11741	5.24	6	2	3	4	477	55.2081	8.85107
73909110	KIAA1529 protein, partial [Homo sapiens]	9.02297	2	8	2	2	4	900	104.422	5.23682
578837846	PREDICTED: dystrophin isoform X9 [Homo sapiens]	8.87885	1.24	27	2	4	5	2913	337.23	5.79541
801893	leucine-rich PPR-motif containing protein [Homo sapiens]	8.74445	4.48	8	2	4	4	1273	145.109	5.68115
119576757	hCG39912, isoform CRA_b [Homo sapiens]	8.7211	13.04	13	2	2	3	184	21.4414	10.1987
51476583	hypothetical protein [Homo sapiens]	8.53671	3.24	13	2	2	4	1017	116.712	6.7417
119617755	PRKC, apoptosis, WT1, regulator, isoform CRA_d [Homo sapiens]	8.4667	19.71	5	2	3	3	340	36.5454	5.41455
16075529	immunoglobulin kappa chain variable region [Homo sapiens]	8.46331	36.9	120	2	3	3	84	9.3216	7.28369
119578788	unc-13 homolog B (C. elegans), isoform CRA_b [Homo sapiens]	8.42466	1.67	7	2	2	4	1971	220.173	5.92236
119598917	SKI-like, isoform CRA_a [Homo sapiens]	8.33367	4.86	9	2	3	4	638	71.6901	7.09326
15430703	testis specific serine/threonine kinase 2 [Homo sapiens]	8.17047	4.75	10	2	2	4	358	40.9392	8.83643
194387624	unnamed protein product [Homo sapiens]	8.10502	2.82	26	2	3	4	816	93.7915	8.74854
34191672	PLCH1 protein [Homo sapiens]	8.08901	4.43	7	2	3	4	768	83.1639	8.08936
194389344	unnamed protein product [Homo sapiens]	8.04191	4.65	15	2	4	4	775	89.1712	8.54346
119630615	Crn, crooked neck-like 1 (Drosophila), isoform CRA_e [Homo sapiens]	8.02914	4.13	15	2	3	4	848	100.334	8.00146
194381190	unnamed protein product [Homo sapiens]	7.93967	3.76	15	2	4	4	984	111.927	8.14795
914302	peroxisomal acyl-CoA oxidase, ACOX {C-terminal} [human, liver, Peptide Partial, 192 aa]	7.92607	8.33	53	2	2	4	192	21.6565	8.104
221040154	unnamed protein product [Homo sapiens]	7.8085	8.48	22	2	3	3	389	42.2726	7.60596
194380132	unnamed protein product [Homo sapiens]	7.77533	2.3	10	2	3	3	1348	162.321	6.99072
226887852	Chain C, Human Purine Nucleoside Phosphorylase Double Mutant E201q,n243d Complexed With 2-fluoroadenine	7.74279	6.75	8	2	2	3	311	34.3362	7.04932
3789785	yolk sac permease-like molecule 3 [Homo sapiens]	7.71037	9.2	13	2	2	4	598	64.4778	6.97607
459642365	dynein heavy chain 11, axonemal [Homo sapiens]	7.69349	0.78	5	2	4	4	4516	520.038	6.44287
166788546	DYNC2H1 variant protein [Homo sapiens]	7.5267	0.74	80	2	4	4	4307	492.339	6.52197
578832112	PREDICTED: ankyrin repeat domain-containing protein 12 isoform X6 [Homo sapiens]	7.41825	2.6	46	2	4	4	1769	202.862	6.90283
119580109	myosin XVIIIB, isoform CRA_c [Homo sapiens]	7.32467	1.35	15	2	4	4	2080	233.463	6.7124
119602845	hypothetical protein FLJ20425, isoform CRA_a [Homo sapiens]	7.29629	7.12	4	2	3	3	379	43.6069	9.56885
296164	156 kDa Protein [Homo sapiens]	7.28428	3.24	1	2	3	3	1356	155.997	5.63037
296453080	RecName: Full=WD repeat-containing protein 87; AltName: Full=Testis development protein NYD-SP11	7.23159	1.81	78	2	4	4	2873	332.975	7.28369
74758950	RecName: Full=Nucleolar protein 8; AltName: Full=Nucleolar protein Nop132	7.21037	2.74	84	2	4	4	1167	131.535	7.09326
1710248	protein disulfide isomerase-related protein 5 [Homo sapiens]	7.14694	9.26	15	2	2	2	421	46.1702	5.08447
119629155	KIAA0853, isoform CRA_a [Homo sapiens]	7.06617	1.98	77	2	4	4	1564	184.746	9.46631
232096	RecName: Full=Peptidyl-prolyl cis-trans isomerase FKBP3; Short=PPIase FKBP3; AltName: Full=25 kDa FK506-binding protein; Short=25 kDa FKBP; Short=FKBP-25; AltName: Full=FK506-binding protein 3; Short=FKBP-3; AltName: Full=Immunophilin FKBP25; AltName: Full=Rapamycin-selective 25 kDa immunophilin; AltName: Full=Rotamase	6.97755	12.05	5	2	2	3	224	25.1613	9.27588
119597450	KIAA1505 protein, isoform CRA_d [Homo sapiens]	6.94096	4.77	12	2	4	4	923	108.978	8.48486
4455035	pseudouridine synthase 1 [Homo sapiens]	6.91421	4.93	7	2	2	3	365	40.9547	7.97217
356168	histone H1b	6.8818	12.84	7	2	3	3	218	21.721	11.0337
578805858	PREDICTED: CLIP-associating protein 2 isoform X24 [Homo sapiens]	6.87553	2.73	35	2	2	3	1062	115.669	9.31982
14250630	XAB2 protein, partial [Homo sapiens]	6.84667	3.78	106	2	3	3	635	73.2438	5.37646
3121763	RecName: Full=Actin-related protein 2/3 complex subunit 1B; AltName: Full=Arp2/3 complex 41 kDa subunit; AltName: Full=p41-ARC	6.81324	6.72	1	2	2	3	372	40.9234	8.35303
57013082	RecName: Full=Transcription initiation factor TFIID subunit 1-like; AltName: Full=TAF(II)210; AltName: Full=TBP-associated factor 1-like; AltName: Full=TBP-associated factor 210 kDa; AltName: Full=Transcription initiation factor TFIID 210 kDa subunit	6.76688	3.83	2	2	3	3	1826	207.171	5.40186
62089472	IQGAP1 protein, partial [Homo sapiens]	6.74142	2.65	7	2	3	4	943	107.472	5.90967
119569007	synaptotagmin binding, cytoplasmic RNA interacting protein, isoform CRA_a [Homo sapiens]	6.71978	6.83	18	2	3	3	410	46.2992	8.88037
578807160	PREDICTED: MDS1 and EVI1 complex locus protein EVI1 isoform X16 [Homo sapiens]	6.63928	5.35	32	2	3	3	841	93.8787	6.62451
119613451	nuclear transcription factor, X-box binding-like 1, isoform CRA_e [Homo sapiens]	6.58024	5.68	9	2	3	3	616	69.8438	8.45557
12006350	60S ribosomal protein L15 [Homo sapiens]	6.5264	14.22	11	2	2	2	204	24.1451	11.6196
194385134	unnamed protein product [Homo sapiens]	6.43747	2.7	66	2	3	4	370	41.9326	9.02686
50512435	HSPC069 isoform a [Homo sapiens]	6.43557	1.7	6	2	3	3	2061	231.031	5.68115
158513765	RecName: Full=Putative protein FAM90A9P	6.35531	5.17	20	2	2	3	464	49.7065	9.86182
119574171	sequestosome 1, isoform CRA_a [Homo sapiens]	6.34028	9.39	10	2	2	2	394	42.4853	5.43994
578808176	PREDICTED: SH3 domain and tetratricopeptide repeat-containing protein 1 isoform X7 [Homo sapiens]	6.29991	3.64	27	2	3	3	1043	115.011	6.58057
181608	desmoplakin, partial [Homo sapiens]	6.26568	2.23	13	2	3	3	1752	201.237	7.00537
578824845	PREDICTED: neurobeachin isoform X6 [Homo sapiens]	6.25476	2.07	14	2	2	3	1934	212.636	6.1001
221042302	unnamed protein product [Homo sapiens]	6.22445	10.2	7	2	3	3	392	44.863	7.86963
519672462	immunoglobulin A heavy chain variable region, partial [Homo sapiens]	6.15163	15.7	4	2	2	2	121	13.1794	5.87158
38014595	RRBP1 protein, partial [Homo sapiens]	6.10401	4.27	10	2	2	2	655	73.6394	4.93213
120587027	ubiquitin carboxyl-terminal hydrolase 31 [Homo sapiens]	6.0484	2.81	9	2	3	3	1352	146.56	9.21729
194378958	unnamed protein product [Homo sapiens]	6.03327	1.52	11	2	3	3	987	110.716	6.82959
194380952	unnamed protein product [Homo sapiens]	6.02696	12.82	8	2	3	3	234	26.4477	8.82178
221042358	unnamed protein product [Homo sapiens]	6.01687	11.67	6	2	2	2	240	27.5258	5.93506
253722065	Chain B, Human Platelet Profilin Complexed With The L-Pro10 Peptide	5.99497	23.19	5	2	2	2	138	14.8425	8.26514
119613224	DEAH (Asp-Glu-Ala-His) box polypeptide 15, isoform CRA_e [Homo sapiens]	5.96509	5.21	8	2	2	2	499	56.5441	8.49951
196049606	Chain A, Pcbp2 Kh1-Kh2 Domains	5.93783	18.13	16	2	2	2	160	17.026	8.5874
10435893	unnamed protein product [Homo sapiens]	5.92555	3.43	17	2	3	4	1137	130.219	7.25439
16552890	unnamed protein product [Homo sapiens]	5.80173	6.09	17	2	2	3	345	37.0891	9.02686
5542538	Chain D, Mature Metal Chelatase Catalytic Antibody With Hapten	5.7145	15.74	1	2	2	2	216	23.0585	9.20264
257467639	protein SOGA1 isoform 1 [Homo sapiens]	5.69749	1.44	14	2	3	3	1661	183.744	6.52197
119589905	ribosomal protein S15, isoform CRA_a [Homo sapiens]	5.53288	27.12	4	2	2	2	118	13.7334	10.5942
553790	TFEB protein, partial [Homo sapiens]	5.51945	6.89	12	2	2	2	508	55.8343	9.12939
485601390	Chain O, Structure Of The Human 40s Ribosomal Proteins	5.44941	17.88	2	2	2	2	151	16.2625	10.0522
1673514	B-cell receptor associated protein, partial [Homo sapiens]	5.44409	12.32	4	2	2	2	211	23.6207	9.56885
119618140	hCG2015269, isoform CRA_c [Homo sapiens]	5.40691	20.16	24	2	2	2	129	14.5166	5.90967
193787491	unnamed protein product [Homo sapiens]	5.37172	5.58	35	2	2	2	538	62.7223	6.30322
51094952	FLJ42526 protein [Homo sapiens]	5.3498	2.97	6	2	2	3	842	94.3092	8.79248
30583403	eukaryotic translation initiation factor 4 gamma, 1 [Homo sapiens]	5.3199	4.34	23	2	2	2	645	72.1563	6.34131
1587352	globin 245	5.2933	1.34	15	2	2	2	2083	244.378	5.33838
48146883	PAI-RBP1 [Homo sapiens]	5.29058	6.98	16	2	2	2	387	42.4013	8.44092
347447331	Chain F, Crystal Structure Of Human Nucleosome Core Particle Containing H4k31q Mutation	5.22389	20.75	2	2	2	2	106	11.6415	11.356
332138053	Chain A, Solution Nmr Structure Of Rrm Domain Of Rna-Binding Protein Fus From Homo Sapiens, Northeast Structural Genomics Consortium Target Hr6430a	5.19792	16.16	19	2	2	2	99	10.9464	6.88818
530407008	PREDICTED: A-kinase anchor protein 13 isoform X16 [Homo sapiens]	5.1895	1.36	68	2	3	3	1473	165.689	6.88818
119588997	importin 7, isoform CRA_a [Homo sapiens]	5.18825	3.58	4	2	2	2	837	97.4052	6.30322
6739602	talin [Homo sapiens]	5.14777	1.3	8	2	2	2	2540	269.486	6.07471
119628806	ribosomal protein L21, isoform CRA_f [Homo sapiens]	5.14601	29.89	16	2	2	2	87	9.88007	10.2866
159163435	Chain A, Solution Structure Of The Third Spectrin Repeat Of Alpha- Actinin-4	5.1261	13.95	11	2	2	2	129	14.8085	5.32568
119588333	myosin binding protein C, cardiac, isoform CRA_a [Homo sapiens]	5.12242	2.91	131	2	3	3	1273	140.518	6.65381
119614392	phosphodiesterase 1C, calmodulin-dependent 70kDa, isoform CRA_b [Homo sapiens]	5.09825	11.32	12	2	2	2	521	58.8826	6.91748
7020305	unnamed protein product [Homo sapiens]	5.08365	4.49	21	2	2	2	869	96.2875	8.104
194374441	unnamed protein product [Homo sapiens]	4.98056	6.86	18	2	2	2	452	50.617	4.97021
558705212	Chain B, X-ray Structure Of Receptor Interacting Protein 1 (rip1)kinase Domain With A 1-aminoisoquinoline Inhibitor	4.95052	12.01	13	2	2	2	333	38.133	5.42725
3387899	putative nuclear protein [Homo sapiens]	4.94922	9.18	5	2	2	2	294	33.5635	7.72314
119594897	splicing factor 3b, subunit 2, 145kDa, isoform CRA_a [Homo sapiens]	4.94782	7.74	17	2	2	2	349	37.7395	5.14795
7023756	unnamed protein product [Homo sapiens]	4.93873	8.7	6	2	2	2	483	53.9897	6.21436
40047032	unnamed protein product [Homo sapiens]	4.93064	10.71	95	2	2	3	112	12.2978	7.43018
15620863	KIAA1902 protein [Homo sapiens]	4.92396	3.06	12	2	2	2	1112	126.235	8.17725
119615395	ubiquitin specific peptidase 48, isoform CRA_c, partial [Homo sapiens]	4.89388	3.61	24	2	2	3	526	60.015	5.97314
28839596	CDC42BPB protein, partial [Homo sapiens]	4.81792	2.04	10	2	2	2	933	108.476	5.8208
119599184	muscleblind-like (Drosophila), isoform CRA_d [Homo sapiens]	4.80698	16.67	29	2	2	4	210	22.4941	8.67529
578798776	PREDICTED: E3 ubiquitin-protein ligase UBR4 isoform X13 [Homo sapiens]	4.79769	0.44	14	2	3	3	5177	573.369	6.04932
119590976	ribosomal protein L37a, isoform CRA_b [Homo sapiens]	4.79203	27.59	5	2	2	2	58	6.56355	10.4478
56675654	unnamed protein product [Homo sapiens]	4.76944	31.03	11	2	2	2	58	6.49669	10.7114
116241311	RecName: Full=Coatomer subunit beta; AltName: Full=Beta-coat protein; Short=Beta-COP	4.75876	2.41	3	2	2	2	953	107.074	6.04932
63994262	unknown [Homo sapiens]	4.64888	8.15	5	2	2	2	356	40.512	8.04541
21614542	single-minded homolog 1 [Homo sapiens]	4.63695	4.96	2	2	2	2	766	85.4609	7.43018
1149513	alpha3a subunit of laminin 5 [Homo sapiens]	4.62984	2.42	44	2	2	2	1238	137.782	6.97607
85397060	Tyrosine hydroxylase [Homo sapiens]	4.62524	9.66	7	2	2	2	497	55.6093	6.11279
119625474	hCG38879 [Homo sapiens]	4.61175	1.78	2	2	2	2	2186	243.344	6.39209
3088338	ribosomal protein S10 [Homo sapiens]	4.5753	32.05	8	2	2	2	78	9.42891	9.43701
221046210	unnamed protein product [Homo sapiens]	4.56474	12.04	4	2	2	2	299	32.9441	7.25439
32425649	EIF4B protein, partial [Homo sapiens]	4.55768	9.17	13	2	2	2	349	39.1948	7.43018
530365070	PREDICTED: histone-lysine N-methyltransferase ASH1L isoform X2 [Homo sapiens]	4.52035	1.24	9	2	2	2	2663	296.82	9.46631
119600210	ABI gene family, member 3 (NESH) binding protein, isoform CRA_a [Homo sapiens]	4.51809	12.7	51	2	2	2	370	40.7668	9.5542
485601388	Chain U, Structure Of The Human 40s Ribosomal Proteins	4.51248	15.13	3	2	2	2	119	13.3643	9.93506
13603893	testis protein TEX15 [Homo sapiens]	4.50595	1.11	5	2	2	2	2789	315.165	6.20166
56554487	Chain B, Experimentally Phased Structure Of Human The Son Of Sevenless Protein At 4.1 Ang.	4.47911	2.48	16	2	2	2	847	98.6866	6.52197
20521660	KIAA0788 protein [Homo sapiens]	4.45091	1.38	18	2	2	2	2026	231.567	5.88428
530383144	PREDICTED: unconventional myosin-VI isoform X2 [Homo sapiens]	4.44249	2.41	12	2	2	2	1285	148.51	8.52881
119594856	cofilin 1 (non-muscle), isoform CRA_a [Homo sapiens]	4.41686	16.78	8	2	2	2	149	16.8008	8.35303
1549241	SWI/SNF complex 170 KDa subunit [Homo sapiens]	4.40112	1.98	13	2	2	2	1213	132.65	5.51611
119620847	hypothetical protein FLJ20272, isoform CRA_b, partial [Homo sapiens]	4.38438	4.91	9	2	2	2	753	86.3613	6.31592
194374597	unnamed protein product [Homo sapiens]	4.37088	4.1	14	2	2	2	439	48.4802	5.92236
578809883	PREDICTED: PDZ domain-containing protein 2 isoform X9 [Homo sapiens]	4.36072	1.14	10	2	2	2	2542	269.496	7.85498
194378486	unnamed protein product [Homo sapiens]	4.35807	8.1	1	2	2	2	494	54.6553	9.0415
4091776	Sam68-like phosphotyrosine protein beta, partial [Homo sapiens]	4.35605	7.58	18	2	2	2	264	29.3406	9.5835
62822526	unknown [Homo sapiens]	4.31639	3.94	13	2	2	2	558	63.0124	5.43994
3970973	similar to human HsGCN1 U77700 (PID:g2282576); similar to yeast translation activator GCN1 (PID:g462168), partial [Homo sapiens]	4.31338	1.3	10	2	2	2	2392	262.128	6.87354
23396884	RecName: Full=Tropomodulin-3; AltName: Full=Ubiquitous tropomodulin; Short=U-Tmod	4.27451	5.4	4	2	2	2	352	39.5703	5.18604
119588404	hypothetical protein FLJ20294, isoform CRA_c [Homo sapiens]	4.2719	3.23	11	2	2	2	1238	135.444	7.18115
105553088	T-complex protein 10A homolog [Homo sapiens]	4.26907	13.5	4	2	2	2	326	35.5718	9.49561
1008856	ribosomal protein L34 [Homo sapiens]	4.257	15.38	6	2	2	2	117	13.2965	11.3706
237649049	small nuclear ribonucleoprotein Sm D2 isoform 2 [Homo sapiens]	4.21858	23.15	2	2	2	2	108	12.3906	9.89111
1911429	A0=heterogeneous nuclear ribonucleoprotein [human, placenta, Peptide, 305 aa]	4.20169	9.18	2	2	2	2	305	30.8818	9.29053
578821411	PREDICTED: pecanex-like protein 3 isoform X6 [Homo sapiens]	4.19327	1.8	8	2	2	2	1946	212.602	6.39209
18032008	scribble [Homo sapiens]	4.18835	1.6	10	2	2	2	1630	174.823	5.08447
119603735	hCG18199, isoform CRA_a [Homo sapiens]	4.10778	3.87	6	2	2	2	568	65.8727	9.0708
194377440	unnamed protein product [Homo sapiens]	4.10254	3.98	13	2	2	2	603	68.5269	7.94287
62955831	small proline-rich protein 2B [Homo sapiens]	4.09212	43.06	11	2	2	2	72	7.9697	8.42627
119601362	zinc finger, FYVE domain containing 26, isoform CRA_e [Homo sapiens]	4.08412	1.73	13	2	2	2	2481	278.158	6.29053
31874813	hypothetical protein [Homo sapiens]	4.07623	2.4	4	2	2	2	1210	136.027	6.68311
194374105	unnamed protein product [Homo sapiens]	4.06117	9.56	9	2	2	2	366	40.5783	5.2749
578819622	PREDICTED: protein FAM178A isoform X2 [Homo sapiens]	4.03764	2.44	10	2	2	2	1147	128.88	9.01221
194382292	unnamed protein product [Homo sapiens]	3.85672	19.61	8	2	2	2	153	16.7512	5.2876
16551892	unnamed protein product [Homo sapiens]	3.8125	2.98	4	2	2	2	637	72.3444	4.93213
194373601	unnamed protein product [Homo sapiens]	3.74396	13.14	12	2	2	2	137	15.9988	11.0923
119569889	nebulin-related anchoring protein, isoform CRA_f [Homo sapiens]	3.72323	2.14	26	2	2	2	1170	133.074	9.34912
57999483	hypothetical protein [Homo sapiens]	3.71332	2.21	26	2	2	2	860	96.4547	6.82959
119577109	hCG38659 [Homo sapiens]	3.69467	15.19	1	2	2	2	158	17.9044	8.38232
119576068	myosin XVA, isoform CRA_b [Homo sapiens]	3.67083	0.77	9	2	2	2	2069	232.369	8.48486
34535508	unnamed protein product [Homo sapiens]	3.65327	1.37	9	2	2	2	1172	131.386	5.65576
116283359	MAP4 protein [Homo sapiens]	3.64758	7.85	6	2	2	2	382	41.5463	4.53857
124297731	CPT1B protein [Homo sapiens]	3.64469	3.35	10	2	2	2	567	64.4335	8.08936
119569058	dopey family member 1, isoform CRA_a [Homo sapiens]	3.56673	0.92	20	2	2	2	2275	255.551	6.30322
189053832	unnamed protein product [Homo sapiens]	3.55906	7.25	17	2	2	2	345	39.2766	4.75439
4323946	immunoglobulin kappa light chain variable region [Homo sapiens]	3.54746	28.16	100	2	2	2	103	11.3327	9.36377
119580385	Sfi1 homolog, spindle assembly associated (yeast), isoform CRA_b [Homo sapiens]	3.16729	2.12	20	2	2	2	613	75.6875	10.6089
24899202	KIAA2019 protein [Homo sapiens]	3.11662	0.43	18	2	2	2	2797	296.897	5.18604
3426320	OPA-containing protein [Homo sapiens]	3.1019	0.69	22	2	2	2	2023	225.74	6.771
30268331	hypothetical protein [Homo sapiens]	412.624	60.93	46	1	95	141	1331	154.064	6.18896
119577203	mitogen-activated protein kinase kinase kinase kinase 1, isoform CRA_a [Homo sapiens]	380.218	11.45	4	1	1	131	166	18.3202	6.66846
623409	keratin 10 [Homo sapiens]	351.715	45.99	39	1	25	117	561	57.2131	5.07178
239938650	RecName: Full=Keratin, type II cytoskeletal 2 epidermal; AltName: Full=Cytokeratin-2e; Short=CK-2e; AltName: Full=Epithelial keratin-2e; AltName: Full=Keratin-2 epidermis; AltName: Full=Keratin-2e; Short=K2e; AltName: Full=Type-II keratin Kb2	343.24	63.69	14	1	36	112	639	65.3932	8.00146
181402	epidermal cytokeratin 2 [Homo sapiens]	338.338	64.03	14	1	36	110	645	65.8254	8.00146
119602146	hCG2036999 [Homo sapiens]	286.416	18.18	1	1	1	112	99	11.1649	10.2866
221043440	unnamed protein product [Homo sapiens]	258.015	23.68	20	1	2	107	152	17.416	9.92041
315583372	Chain A, Solution Nmr Structure Of Pap248-286 In 30% Tfe	229.755	48.72	14	1	1	89	39	4.49547	10.3892
74760207	RecName: Full=Protein FAM83F	181.713	3.8	1	1	1	75	500	55.4511	8.19189
14336717	unknown [Homo sapiens]	128.156	4.63	1	1	1	58	410	45.795	8.44092
1296662	plectin [Homo sapiens]	112.744	10.57	17	1	42	43	4684	531.412	5.94775
119612058	matrix metallopeptidase 16 (membrane-inserted), isoform CRA_b [Homo sapiens]	110.889	2.19	3	1	1	49	457	52.4814	8.49951
2145062	TTF-I interacting peptide 21 [Homo sapiens]	107.212	4.92	1	1	1	40	590	62.0786	6.78564
119599126	FLJ16641 protein, isoform CRA_c, partial [Homo sapiens]	99.365	4.88	7	1	1	43	369	43.8207	7.66455
119610692	F-box protein 39 [Homo sapiens]	93.1974	6.79	1	1	2	41	442	52.6119	8.88037
21754583	unnamed protein product [Homo sapiens]	84.0539	23	33	1	13	36	426	47.5738	5.021
196049862	Chain C, Crystal Structure Of Fabox108	75.4386	50.69	14	1	8	28	217	23.8146	6.66846
390136349	Chain L, Structure Of Dengue Virus Diii In Complex With Fab 2h12	75.437	47.42	20	1	8	28	213	23.6474	7.35693
225733965	Chain L, Human Thrombopoietin Neutralizing Antibody Tn1 Fab	74.8932	48.36	14	1	8	28	213	23.3252	8.29443
193786870	unnamed protein product [Homo sapiens]	70.297	14.47	41	1	10	30	456	49.1951	4.76709
996101	Chain L, A Conformation Of Cyclosporin A In Aqueous Environment Revealed By The X-Ray Structure Of A Cyclosporin-Fab Complex	69.3411	50.93	11	1	7	26	214	23.5124	6.55127
170026940	myosin heavy chain 11 smooth muscle isoform [Homo sapiens]	65.5894	8.48	85	1	19	24	2029	234.092	5.79541
21669511	immunoglobulin lambda light chain VLJ region [Homo sapiens]	49.34	6.69	1	1	1	21	269	28.0627	8.20654
193788435	unnamed protein product [Homo sapiens]	48.5354	1.33	1	1	1	22	900	101.161	7.40088
181400	cytokeratin 8 [Homo sapiens]	39.0189	10.77	12	1	9	16	483	53.656	5.36377
346704184	unnamed protein product [Homo sapiens]	34.772	6.26	8	1	2	14	543	61.1904	5.8335
10434858	unnamed protein product [Homo sapiens]	34.2873	19.35	6	1	1	13	155	17.0543	6.3667
189066668	unnamed protein product [Homo sapiens]	34.2568	5.68	3	1	1	15	317	35.9525	8.73389
193787108	unnamed protein product [Homo sapiens]	31.8066	21.12	1	1	6	12	251	28.5842	4.71631
27370697	SGOL2 protein, partial [Homo sapiens]	30.1195	4.91	11	1	1	12	387	43.7061	8.49951
3309535	liprin-alpha3 [Homo sapiens]	29.5806	8.13	7	1	2	13	443	49.4412	8.96826
119579661	hCG1748768, isoform CRA_b, partial [Homo sapiens]	26.6509	10.67	13	1	4	11	450	50.6461	7.51807
194378760	unnamed protein product [Homo sapiens]	26.3155	20.86	19	1	9	11	532	58.2963	6.49365
1297274	beta-tubulin [Homo sapiens]	24.1877	18.44	21	1	7	9	450	50.4853	4.97021
10441386	TPM4-ALK fusion oncoprotein type 2 [Homo sapiens]	22.7565	29.96	51	1	8	8	237	27.513	4.77979
530415146	PREDICTED: ubiquitin-60S ribosomal protein L40 isoform X2 [Homo sapiens]	21.8024	10.86	2	1	1	11	175	19.4461	9.21729
119622550	hCG2041657, partial [Homo sapiens]	21.655	9.52	5	1	1	12	63	7.49706	10.3892
116242606	RecName: Full=Kinesin-like protein KIF1C	19.7585	1.63	3	1	1	9	1103	122.87	6.90283
296439440	RecName: Full=Ankyrin repeat domain-containing protein 11; AltName: Full=Ankyrin repeat-containing cofactor 1	19.4189	1.01	14	1	2	8	2663	297.731	7.10791
578823928	PREDICTED: stabilin-2 isoform X1 [Homo sapiens]	19.3195	0.98	5	1	1	7	2246	243.587	6.50732
119629684	pericentrin (kendrin), isoform CRA_c [Homo sapiens]	18.7137	2.17	32	1	5	9	3139	355.736	5.46533
84201618	SR140 protein [Homo sapiens]	18.533	4.68	64	1	4	8	620	72.4787	7.57666
119606579	hCG21545, isoform CRA_b [Homo sapiens]	18.4891	0.99	8	1	1	10	707	81.4634	8.29443
193785127	unnamed protein product [Homo sapiens]	18.4092	4.23	12	1	1	8	449	49.6724	6.85889
119579872	hCG1805190, partial [Homo sapiens]	17.724	21.74	1	1	1	8	46	4.97066	12.9087
578827640	PREDICTED: kinesin-like protein KIF23 isoform X8 [Homo sapiens]	17.6692	1.44	13	1	1	9	486	56.1407	9.0415
358439938	Chain D, Crystal Structure Of Vimentin (fragment 144-251) From Homo Sapiens, Northeast Structural Genomics Consortium Target Hr4796b	17.5882	39.5	1	1	6	6	119	14.2649	5.07178
285803112	Chain A, Nmr Solution Structure Of The Caskin Sh3 Domain	17.3343	7.23	17	1	1	11	83	9.31684	9.81787
478885	FR-gamma' [Homo sapiens]	17.1387	16.35	3	1	1	7	104	11.8186	8.20654
16266931	Musashi1 [Homo sapiens]	16.8413	10.06	7	1	1	12	179	20.234	8.90967
50949277	hypothetical protein [Homo sapiens]	16.7277	9.01	11	1	2	7	344	39.7227	6.68311
62087794	N-deacetylase/N-sulfotransferase (heparan glucosaminyl) 1 variant [Homo sapiens]	16.4807	3.44	10	1	2	8	698	80.3509	7.73779
119597114	hCG40355, isoform CRA_a [Homo sapiens]	15.7623	47.53	13	1	7	7	162	18.5897	9.33447
20147759	regulator of G protein signalling 9L [Homo sapiens]	15.7005	5.79	20	1	4	8	674	76.779	9.46631
117558503	KRT83 protein [Homo sapiens]	15.5686	7.16	40	1	5	8	447	49.6095	5.38916
119627670	poly(A) binding protein, cytoplasmic 4 (inducible form), isoform CRA_e [Homo sapiens]	15.5112	8.13	13	1	4	7	615	67.9279	9.45166
122937211	proteasome-associated protein ECM29 homolog [Homo sapiens]	15.4675	1.24	8	1	2	7	2017	223.552	8.74854
166007177	Chain T, Solution Structure Of Human Immunoglobulin M	15.0842	7.46	167	1	3	5	523	56.6663	8.41162
119598029	tropomyosin 1 (alpha), isoform CRA_e [Homo sapiens]	15.0681	19.18	51	1	5	5	245	28.3685	4.76709
30749678	Chain A, Tr Receptor Mutations Conferring Hormone Resistance And Reduced Corepressor Release Exhibit Decreased Stability In The Nterminal Lbd	14.9988	7.98	1	1	1	7	263	29.5859	5.49072
157830410	Chain A, Monocyte Chemoattractant Protein-3, Nmr, Minimized Average Structure	14.9478	21.05	5	1	1	7	76	8.9326	9.68604
119594669	ribosomal protein S6 kinase, 90kDa, polypeptide 4, isoform CRA_d [Homo sapiens]	14.8295	3.16	1	1	1	9	253	28.4483	8.26514
525343614	replication factor C subunit 2 isoform 5 [Homo sapiens]	14.6908	9.13	1	1	1	6	219	24.7155	6.39209
3913958	RecName: Full=Kinesin-like protein KIF3B; AltName: Full=HH0048; AltName: Full=Microtubule plus end-directed kinesin motor 3B; Contains: RecName: Full=Kinesin-like protein KIF3B, N-terminally processed	14.5938	3.75	3	1	2	6	747	85.0728	7.69385
119593166	interleukin-1 receptor-associated kinase 1, isoform CRA_a [Homo sapiens]	14.485	3.67	8	1	2	7	682	73.375	6.68311
30526194	prostaglandin E receptor 1 subtype EP1 [Homo sapiens]	14.3796	3.23	3	1	1	6	402	41.8045	11.7222
309320007	Chain A, Non-Phosphorylated Tyk2 Kinase With Cmp6	14.215	7.62	41	1	2	7	302	34.9085	7.13721
119581142	keratin, hair, acidic, 6, isoform CRA_a [Homo sapiens]	13.9795	4.32	19	1	2	7	417	47.4546	4.80518
1205999	YRRM, partial [Homo sapiens]	13.6521	18.6	1	1	1	8	43	4.46686	11.7368
19072647	TPMsk1 [Homo sapiens]	13.651	25.12	39	1	5	5	203	23.7401	4.75439
40977476	unnamed protein product [Homo sapiens]	13.4935	11.48	1	1	1	8	61	6.31243	12.1323
915522	T-cell receptor alpha V-J junction, partial [Homo sapiens]	13.4499	100	1	1	1	7	12	1.26561	5.77002
119625048	KM-HN-1 protein, isoform CRA_a [Homo sapiens]	13.3241	8.48	9	1	6	7	578	68.004	7.94287
344179024	glycogen debranching enzyme [Homo sapiens]	13.2282	2.3	10	1	2	5	1262	143.63	6.63916
21748769	unnamed protein product [Homo sapiens]	13.1195	4.92	5	1	2	6	386	43.785	7.12256
530363648	PREDICTED: lysine-specific demethylase 4A isoform X3 [Homo sapiens]	13.0646	0.92	4	1	1	6	973	110.285	5.78271
194373495	unnamed protein product [Homo sapiens]	12.8829	6.27	12	1	2	6	399	43.1544	6.12549
13242739	myelin P2 protein [Homo sapiens]	12.7576	12.82	7	1	1	6	117	13.09	9.99365
1389559	glycoprotein 330, partial [Homo sapiens]	12.6453	1.2	11	1	3	7	1751	198.253	4.90674
588293127	Chain L, Crystal Structure Of Human Fab Cap256-vrc26.10, A Potent V1v2-directed Hiv-1 Neutralizing Antibody	12.4645	14.29	107	1	3	4	217	22.9864	8.06006
550545747	Chain C, Cqfd Meditope	12.3231	22.9	97	1	3	3	214	23.4125	6.31592
119631421	titin, isoform CRA_c [Homo sapiens]	12.2058	0.54	4	1	3	6	5604	631.293	5.73193
530377992	PREDICTED: storkhead-box protein 2 isoform X1 [Homo sapiens]	11.9333	2.43	5	1	3	6	863	96.0634	8.35303
108250370	unnamed protein product [Homo sapiens]	11.8782	4.97	17	1	1	5	161	17.3992	8.95361
119601262	hCG2036758 [Homo sapiens]	11.8047	18.42	1	1	1	7	38	4.39741	10.1255
194384684	unnamed protein product [Homo sapiens]	11.6881	6.92	7	1	1	6	130	15.0881	8.88037
23263572	GPBP-interacting protein 90 [Homo sapiens]	11.4952	4.58	13	1	4	6	764	89.7297	6.68311
578804109	PREDICTED: coiled-coil domain-containing protein 150 isoform X1 [Homo sapiens]	11.1604	4.91	8	1	3	5	1080	126.354	6.99072
63089918	unnamed protein product [Homo sapiens]	11.0076	6	2	1	1	7	100	10.9516	9.45166
16551483	unnamed protein product [Homo sapiens]	10.9395	3.85	1	1	1	5	545	58.6556	6.56592
34536060	unnamed protein product [Homo sapiens]	10.9289	4.06	13	1	1	4	320	37.9448	9.49561
343197763	Chain L, Structure Of Influenza A Neutralizing Antibody Selected From Cultures Of Single Human Plasma Cells In Complex With Human H3 Influenza Haemagglutinin.	10.909	21.1	201	1	3	3	218	24.0668	7.25439
19575597	unnamed protein product [Homo sapiens]	10.784	13.91	1	1	1	4	151	16.7967	5.8208
158256198	unnamed protein product [Homo sapiens]	10.6644	8	1	1	1	5	250	28.5906	9.42236
229892328	IQ domain-containing protein C isoform 1 [Homo sapiens]	10.5959	4.95	1	1	2	5	546	61.9279	8.42627
6683500	bromodomain adjacent to zinc finger domain 2B [Homo sapiens]	10.5688	1.37	22	1	3	5	1972	220.729	6.29053
156230634	ANKRD18A protein [Homo sapiens]	10.4957	2.62	34	1	4	6	992	115.593	7.98682
40980420	unnamed protein product [Homo sapiens]	10.4666	29.69	11	1	1	4	64	7.50384	7.41553
347954819	ankyrin repeat domain-containing protein 18B [Homo sapiens]	10.4417	3.56	16	1	4	6	1010	118.085	8.14795
2072951	putative p150 [Homo sapiens]	10.3947	3.69	42	1	4	5	1275	149.107	9.68604
62702310	unknown [Homo sapiens]	10.3731	11.25	9	1	1	4	240	26.9167	6.03662
63089240	unnamed protein product [Homo sapiens]	10.3696	7.6	10	1	1	4	329	36.2717	9.15869
3255987	HIRIP3 [Homo sapiens]	10.3628	2.73	4	1	2	6	512	56.6372	7.91357
18031805	estrogen-induced tag 6 [Homo sapiens]	10.2948	6.63	2	1	2	5	407	43.5637	7.73779
29160170	unnamed protein product [Homo sapiens]	10.26	3.87	8	1	1	5	310	35.85	9.65674
491668222	Chain A, Crystal Structure Of The Human Cdkl5 Kinase Domain	10.1944	6.25	6	1	1	4	304	35.1603	6.99072
212675179	anti-HIV-1 V3 immunoglobulin heavy chain [Homo sapiens]	10.1595	8.33	1	1	1	5	132	14.1969	6.27783
119582734	RAD50 homolog (S. cerevisiae), isoform CRA_c [Homo sapiens]	10.1083	2.47	6	1	4	6	1173	138.346	6.55127
239782025	Chain D, Human Sahh-Like Domain Of Human Adenosylhomocysteinase 3	10.0787	3.22	9	1	1	4	435	48.4044	7.45947
530382430	PREDICTED: dystonin isoform X7 [Homo sapiens]	10.0426	0.96	31	1	5	5	7723	875.894	5.26221
119613590	guanine nucleotide binding protein-like 3 (nucleolar)-like, isoform CRA_b [Homo sapiens]	9.99604	2.71	25	1	2	5	516	57.9756	7.04932
84784317	alpha-1-antitrypsin MBrescia variant [Homo sapiens]	9.95809	20.22	1	1	1	3	89	10.7145	6.16357
578828430	PREDICTED: apolipophorins-like [Homo sapiens]	9.87154	2.18	13	1	2	5	688	74.4082	7.00537
6599138	hypothetical protein [Homo sapiens]	9.79876	2.92	75	1	4	5	1132	128.964	5.56689
578803637	PREDICTED: xin actin-binding repeat-containing protein 2 isoform X1 [Homo sapiens]	9.70282	1.42	16	1	5	5	3308	375.043	6.39209
40976034	unnamed protein product [Homo sapiens]	9.59124	7.07	1	1	1	6	99	10.4654	9.33447
46621647	PHLDB2 protein, partial [Homo sapiens]	9.51426	3.31	16	1	3	5	1118	125.788	7.50342
553243	HSrel-1 (AA at 250), partial [Homo sapiens]	9.47607	17.14	6	1	1	5	105	12.0371	6.11279
2072948	putative p150 [Homo sapiens]	9.46193	2.82	42	1	4	5	1275	148.969	9.67139
119623235	hCG2038876, partial [Homo sapiens]	9.39348	23.08	1	1	1	4	91	10.3181	9.18799
194379628	unnamed protein product [Homo sapiens]	9.38824	3.43	5	1	2	4	1138	124.726	7.37158
119597764	hCG2045348, partial [Homo sapiens]	9.38409	27.54	1	1	2	5	69	7.9114	10.6968
119585568	G protein-coupled receptor 62 [Homo sapiens]	9.28405	2.45	2	1	1	4	368	37.6047	10.9751
10433076	unnamed protein product [Homo sapiens]	9.25451	10.98	9	1	1	4	164	18.7053	6.0874
119621885	lipoxygenase homology domains 1, isoform CRA_d [Homo sapiens]	9.20751	2.63	104	1	2	5	457	52.472	5.46533
38540973	CCDC73 protein [Homo sapiens]	9.18434	14.88	2	1	3	4	383	45.4553	5.49072
1022786	putative neuroD homolog protein, partial [Homo sapiens]	9.13492	25	7	1	1	4	52	5.74504	8.55811
119624835	leucine rich repeat containing 1, isoform CRA_b [Homo sapiens]	9.12222	7.44	4	1	4	5	524	59.2049	5.021
50897294	POTE ankyrin domain family member A isoform 1 [Homo sapiens]	9.09493	3.1	2	1	1	4	452	51.2454	6.62451
7020699	unnamed protein product [Homo sapiens]	9.09024	2.69	9	1	1	4	557	63.9154	7.81104
119605696	hCG1658583, isoform CRA_b, partial [Homo sapiens]	8.99662	3	5	1	2	4	966	106.812	7.97217
374074366	Chain A, Crystal Structure Of 14-3-3 Epsilon With Mlf1 Peptide	8.98	12.5	36	1	3	4	232	26.5664	5.021
609412463	Chain D, Crystal Structure Of Human Lnkh2b-h2a.z-anp32e	8.86925	14.83	61	1	3	3	209	22.4551	10.228
578830293	PREDICTED: DNA polymerase subunit gamma-2, mitochondrial isoform X2 [Homo sapiens]	8.84631	6.06	10	1	1	4	330	37.263	8.30908
21669971	immunoglobulin heavy chain VHDJ region [Homo sapiens]	8.83118	14.84	1	1	1	3	128	14.0037	5.96045
259121493	MHC class I antigen [Homo sapiens]	8.79177	11.05	1	1	1	4	181	21.0273	6.93213
197725197	Chain B, Crystal Structure Of Il-23 In Complex With Neutralizing Fab	8.79001	8.52	1	1	1	2	223	23.8047	8.646
534286037	Chain G, Crystal Structure Of Human Nucleosome Core Particle Lacking H2a N- Terminal Region	8.78762	28.23	40	1	3	3	124	13.5526	10.8433
194380910	unnamed protein product [Homo sapiens]	8.70876	3.58	12	1	2	4	923	103.756	5.37646
194383864	unnamed protein product [Homo sapiens]	8.69119	10.06	9	1	2	2	338	37.2318	6.04932
34534815	unnamed protein product [Homo sapiens]	8.58371	3.99	3	1	1	4	476	54.9434	8.52881
119630771	phospholipase C, beta 4, isoform CRA_c [Homo sapiens]	8.56538	4.5	12	1	2	3	1022	117.087	7.07861
194383918	unnamed protein product [Homo sapiens]	8.54202	1.95	8	1	1	3	718	81.4071	5.43994
146345435	RecName: Full=Histone-lysine N-methyltransferase 2A; Short=Lysine N-methyltransferase 2A; AltName: Full=ALL-1; AltName: Full=CXXC-type zinc finger protein 7; AltName: Full=Myeloid/lymphoid or mixed-lineage leukemia; AltName: Full=Myeloid/lymphoid or mixed-lineage leukemia protein 1; AltName: Full=Trithorax-like protein; AltName: Full=Zinc finger protein HRX; Contains: RecName: Full=MLL cleavage p…	8.44318	0.86	93	1	5	5	3969	431.497	9.08545
530371943	PREDICTED: zinc finger CW-type PWWP domain protein 2 isoform X2 [Homo sapiens]	8.42819	1.86	3	1	1	5	377	43.0432	5.77002
342350778	Chain A, Human Annexin V With Incorporated Methionine Analogue Homopropargylglycine	8.37673	14.37	1	1	3	3	320	35.7461	5.04639
239781734	Chain C, Complement C3b In Complex With Factor H Domains 1-4	8.37547	12.27	16	1	2	4	277	31.1656	5.41455
33877516	ZNF598 protein, partial [Homo sapiens]	8.3139	3.63	7	1	2	4	661	70.5057	8.88037
315113204	Chain H, Crystal Structure Of The Hk20 Fab In Complex With A Gp41 Mimetic 5-Helix	8.24092	12.56	95	1	2	3	223	23.5746	8.51416
21757363	unnamed protein product [Homo sapiens]	8.21093	2.32	1	1	1	4	518	58.7818	6.58057
572874814	protein SDA1 homolog isoform 3 [Homo sapiens]	8.18749	4.24	82	1	3	4	590	68.4118	9.39307
21754724	unnamed protein product [Homo sapiens]	8.18301	6.78	1	1	1	4	177	17.897	11.2388
225897	glycogen phosphorylase	8.17722	3.68	31	1	3	4	842	96.9306	7.03467
119570467	exocyst complex component 6, isoform CRA_a [Homo sapiens]	8.1622	2.96	3	1	2	4	777	90.7842	6.50732
530371457	PREDICTED: diacylglycerol kinase delta isoform X4 [Homo sapiens]	8.13821	0.88	11	1	1	5	680	75.5024	7.35693
183496	glucose phosphate isomerase [Homo sapiens]	8.04605	8.45	7	1	1	5	71	8.59638	8.646
223597	actin beta related pseudogene	8.01047	2.7	1	1	1	4	371	41.765	6.7417
773598	immunoglobulin gamma heavy chain, partial [Homo sapiens]	7.99852	15.87	1	1	1	3	126	13.7437	7.95752
530378724	PREDICTED: dynein heavy chain 5, axonemal isoform X1 [Homo sapiens]	7.9842	0.5	26	1	3	4	4609	526.806	6.01123
82469902	trio-associated repeat on actin [Homo sapiens]	7.82063	1.94	46	1	4	4	2266	250.315	8.17725
548923727	lysM and putative peptidoglycan-binding domain-containing protein 4 isoform c [Homo sapiens]	7.79701	4.11	15	1	3	4	292	31.587	8.70459
218103059	unnamed protein product [Homo sapiens]	7.76394	2.99	9	1	4	4	2043	237.549	6.53662
119609527	hCG1641439 [Homo sapiens]	7.71429	10.49	2	1	1	3	143	16.5068	7.78174
194385806	unnamed protein product [Homo sapiens]	7.69855	2.04	10	1	1	3	883	97.3984	6.72705
194386352	unnamed protein product [Homo sapiens]	7.67273	4.73	6	1	2	3	634	72.0592	9.67139
530361876	PREDICTED: zinc finger protein GLIS1 isoform X1 [Homo sapiens]	7.67145	1.38	5	1	2	5	795	84.3757	7.88428
119613557	SMC1 structural maintenance of chromosomes 1-like 1 (yeast), isoform CRA_c [Homo sapiens]	7.58954	3.46	8	1	4	4	1099	128.221	7.00537
2687853	RAD50 homologue hsRAD50 [Homo sapiens]	7.57769	2.96	6	1	4	4	1318	154.315	6.58057
211830808	KRT18 protein [Homo sapiens]	7.55217	4.3	29	1	2	4	372	42.1477	5.09717
110227866	SUN domain-containing protein 1 isoform b [Homo sapiens]	7.54692	6.27	14	1	2	3	702	77.8624	7.07861
57997526	hypothetical protein [Homo sapiens]	7.54644	6.4	7	1	2	4	609	66.8724	5.08447
119568896	fucosyltransferase 9 (alpha (1,3) fucosyltransferase), isoform CRA_a [Homo sapiens]	7.45365	3.06	2	1	1	3	359	42.014	7.7085
4758072	cryptochrome-1 [Homo sapiens]	7.42659	3.92	6	1	3	4	586	66.3524	8.00146
578838717	PREDICTED: THO complex subunit 2 isoform X11 [Homo sapiens]	7.35099	2.21	13	1	3	4	1582	181.152	8.27979
119592378	kallikrein 11, isoform CRA_c [Homo sapiens]	7.24966	18.71	5	1	2	4	139	14.9823	8.06006
164691107	unnamed protein product [Homo sapiens]	7.16549	2.63	11	1	4	4	1217	141.442	7.18115
119599949	hCG21779, isoform CRA_b, partial [Homo sapiens]	7.16161	3.67	12	1	1	3	354	41.9153	9.49561
119628895	furry homolog (Drosophila), isoform CRA_b [Homo sapiens]	7.14548	1.9	11	1	3	4	1737	193.383	5.40186
74729423	RecName: Full=Putative uncharacterized protein encoded by MAPKAPK5-AS1; AltName: Full=MAPKAPK5 antisense RNA 1; AltName: Full=MAPKAPK5 antisense gene protein 1	7.09496	14.39	1	1	1	5	139	13.1667	11.4146
194379678	unnamed protein product [Homo sapiens]	7.0561	1.97	7	1	1	3	559	61.0642	6.80029
119582253	leucyl-tRNA synthetase, isoform CRA_b [Homo sapiens]	7.04996	5.63	17	1	3	3	710	80.1635	7.13721
116283433	RDX protein [Homo sapiens]	7.0453	8.48	18	1	3	3	342	40.6995	9.37842
3859998	unknown [Homo sapiens]	7.03697	4.75	13	1	2	4	316	36.6055	6.0874
119572141	spen homolog, transcriptional regulator (Drosophila) [Homo sapiens]	6.99007	0.96	70	1	4	4	3664	402.005	7.57666
119586250	mirror-image polydactyly 1, isoform CRA_a [Homo sapiens]	6.87591	8.25	8	1	4	4	424	49.6911	6.3667
38541875	BRDT protein, partial [Homo sapiens]	6.86218	5.82	77	1	3	4	464	53.0204	9.36377
119578686	zinc finger and BTB domain containing 5 [Homo sapiens]	6.8497	2.07	2	1	1	3	677	74.2308	6.18896
578827509	PREDICTED: E3 ubiquitin-protein ligase HERC2 isoform X5 [Homo sapiens]	6.84323	1.31	10	1	3	3	4748	517.645	6.30322
116283819	HIRA protein [Homo sapiens]	6.82796	2.64	8	1	2	4	643	70.4746	8.104
189096240	Chain A, Structure Of Map Kinase P38 In Complex With A 1-O-Tolyl-1,2, 3-Triazole-4-Carboxamide	6.80627	14.37	27	1	3	3	348	39.7244	6.46826
563379	mucin [Homo sapiens]	6.80254	21.67	1	1	1	3	60	6.40307	8.20654
578802575	PREDICTED: peroxidasin homolog isoform X2 [Homo sapiens]	6.80156	2.38	5	1	2	3	1388	155.464	7.31299
40042522	unnamed protein product [Homo sapiens]	6.77006	21.8	8	1	2	3	133	15.2391	9.37842
119621322	hCG1990625, isoform CRA_b [Homo sapiens]	6.76819	15.83	2	1	1	4	120	13.743	6.1001
119574194	heterogeneous nuclear ribonucleoprotein H1 (H), isoform CRA_b [Homo sapiens]	6.73306	8.4	13	1	2	2	393	43.6831	6.94678
119612193	vacuolar protein sorting 13B (yeast), isoform CRA_b [Homo sapiens]	6.70269	0.64	6	1	1	3	2352	262.051	6.68311
13540565	dendritic cell-specific transmembrane protein isoform 1 [Homo sapiens]	6.69839	8.72	2	1	2	3	470	53.3577	9.29053
119574562	hCG2024326, isoform CRA_b [Homo sapiens]	6.60577	3.3	9	1	2	3	880	94.2716	8.29443
119610501	arachidonate 12-lipoxygenase, 12R type [Homo sapiens]	6.59258	4.42	1	1	2	3	701	80.304	7.63525
6466068	ATP sulfurylase/APS kinase isoform SK2 [Homo sapiens]	6.55322	7.92	8	1	1	3	265	30.1223	8.23584
62087652	proteasome 26S ATPase subunit 5 variant [Homo sapiens]	6.54787	11.3	9	1	3	3	345	38.7364	6.46826
221044806	unnamed protein product [Homo sapiens]	6.54372	6	11	1	1	3	200	22.7304	7.21045
119600012	dopamine receptor D3, isoform CRA_b, partial [Homo sapiens]	6.53694	3.22	25	1	2	4	342	37.8633	8.41162
15559471	ATAD3A protein [Homo sapiens]	6.50851	7.34	14	1	3	3	586	66.2352	9.17334
194384396	unnamed protein product [Homo sapiens]	6.50661	2.54	6	1	1	3	433	46.3472	8.96826
117558519	Phosphoinositide-3-kinase, regulatory subunit 4 [Homo sapiens]	6.48178	2.43	3	1	3	3	1358	153.062	7.2251
119594722	CDC42 binding protein kinase gamma (DMPK-like), partial [Homo sapiens]	6.47741	3.19	5	1	3	3	1503	166.906	6.30322
119603341	hypothetical protein LOC92922 [Homo sapiens]	6.45813	7.27	2	1	3	3	550	62.5581	5.57959
74762377	RecName: Full=Leucine-rich repeat and immunoglobulin-like domain-containing nogo receptor-interacting protein 4; AltName: Full=Leucine-rich repeat neuronal protein 6D; Flags: Precursor	6.45416	6.91	2	1	2	3	593	63.7338	8.17725
119582715	apical protein 2, isoform CRA_b [Homo sapiens]	6.44209	2.48	4	1	1	3	847	90.2178	6.15088
119568993	hCG1640214, isoform CRA_b [Homo sapiens]	6.43669	1.16	126	1	4	4	2583	288.706	7.82568
1091688	heat shock protein	6.43326	21.77	5	1	3	3	124	13.6629	8.1333
119568026	radial spokehead-like 2, isoform CRA_a [Homo sapiens]	6.42532	7.76	26	1	3	3	464	52.6531	5.92236
33570004	immunoglobulin kappa chain variable region [Homo sapiens]	6.41538	21.35	1	1	1	3	89	9.72267	4.77979
119590349	hCG1791982, isoform CRA_b [Homo sapiens]	6.39107	10.53	2	1	1	3	190	21.4447	8.08936
221044466	unnamed protein product [Homo sapiens]	6.38105	6.6	12	1	2	3	485	55.3036	7.94287
62420299	unknown [Homo sapiens]	6.37048	5.76	4	1	3	3	538	61.4172	8.51416
172046176	RecName: Full=Protein FAM179A	6.36542	3.83	5	1	3	3	1019	111.084	9.42236
371447579	immunoglobulin G heavy chain variable region, partial [Homo sapiens]	6.35692	26.89	58	1	2	2	119	13.2634	5.45264
194373809	unnamed protein product [Homo sapiens]	6.33168	6.75	3	1	3	3	563	64.4224	9.49561
530404104	PREDICTED: exonuclease 3'-5' domain-containing protein 2 isoform X4 [Homo sapiens]	6.29718	10.93	8	1	2	3	366	42.2553	8.68994
608785551	FANCD2/FANCI-associated nuclease 1 isoform A, partial [Homo sapiens]	6.28135	6.97	29	1	3	3	531	59.099	6.65381
119577506	POU domain, class 2, transcription factor 2, isoform CRA_e [Homo sapiens]	6.26631	4.75	20	1	2	3	400	43.5003	8.51416
46852026	hypothetical rhabdomyosarcoma antigen MU-RMS-40.15 [Homo sapiens]	6.26483	1.21	1	1	1	4	578	64.1475	5.13525
15213542	NSD1 [Homo sapiens]	6.25423	1.66	13	1	3	3	2596	284.847	7.54736
119613529	hCG1642860 [Homo sapiens]	6.24693	9.41	5	1	2	3	255	29.0607	9.75928
28278558	TUBGCP5 protein [Homo sapiens]	6.22042	4.82	1	1	2	3	477	55.1611	6.72705
119573820	cingulin, isoform CRA_b [Homo sapiens]	6.20355	2.92	30	1	3	3	1062	120.132	5.69385
33338102	MSTP147 protein [Homo sapiens]	6.17331	10.28	1	1	1	3	214	22.2985	12.147
400977233	Chain A, Solution Nmr Structure Of Ph Domain Of Tyrosine-Protein Kinase Tec From Homo Sapiens, Northeast Structural Genomics Consortium (Nesg) Target Hr3504c	6.17139	4.88	4	1	1	3	164	19.48	9.36377
194381742	unnamed protein product [Homo sapiens]	6.16069	4.11	11	1	3	3	584	66.9652	6.31592
119611431	chromosome 1 open reading frame 49, isoform CRA_c [Homo sapiens]	6.07413	11.94	7	1	2	3	201	23.0809	9.14404
194373933	unnamed protein product [Homo sapiens]	6.06328	4.06	26	1	2	3	813	92.949	7.1665
40038107	unnamed protein product [Homo sapiens]	6.03534	8.84	1	1	1	3	147	16.7435	9.31982
221040072	unnamed protein product [Homo sapiens]	6.02651	1.8	14	1	2	3	1057	116.019	7.45947
26080431	ATPase family AAA domain-containing protein 5 [Homo sapiens]	6.00673	1.68	6	1	3	3	1844	207.441	9.18799
578842345	PREDICTED: serine/threonine-protein phosphatase 1 regulatory subunit 10 isoform X4 [Homo sapiens]	5.96944	2.31	3	1	2	3	910	96.2548	9.17334
193786115	unnamed protein product [Homo sapiens]	5.95294	3.03	9	1	2	3	561	65.0608	7.7085
1098059	brain factor 2	5.93942	7.04	99	1	3	3	469	50.5076	9.46631
119624469	chromosome 6 open reading frame 49, isoform CRA_c [Homo sapiens]	5.93547	6.73	1	1	1	2	312	33.3112	7.98682
116283877	IL16 protein [Homo sapiens]	5.92166	3.3	22	1	2	3	576	60.97	6.85889
187936349	monoacylglycerol lipase isoform 2 [Homo sapiens]	5.88689	13.19	14	1	2	3	273	30.0984	6.84424
119588262	hCG2039930, isoform CRA_a [Homo sapiens]	5.83546	7.86	3	1	1	2	369	41.1713	6.90283
14715009	LIMA1 protein [Homo sapiens]	5.82927	9.06	16	1	3	3	276	30.8042	4.99561
119630693	chromosome 20 open reading frame 23, isoform CRA_b [Homo sapiens]	5.82174	3.07	148	1	3	3	1303	150.571	6.34131
119613723	hCG1985901 [Homo sapiens]	5.79919	3.85	74	1	3	3	805	88.8384	6.91748
221043242	unnamed protein product [Homo sapiens]	5.75624	5.87	10	1	3	3	443	48.9284	7.66455
119616102	microtubule-associated protein 1B, isoform CRA_a [Homo sapiens]	5.75249	1.07	82	1	3	3	2342	256.552	4.77979
34532387	unnamed protein product [Homo sapiens]	5.75103	3.89	11	1	3	3	978	114.218	5.64307
51873980	HNRPA3 protein, partial [Homo sapiens]	5.7172	15.34	11	1	2	2	189	17.8576	9.39307
578835374	PREDICTED: ninein-like protein isoform X6 [Homo sapiens]	5.7156	2.76	49	1	3	3	762	86.2359	5.40186
530404931	PREDICTED: thyroid receptor-interacting protein 11 isoform X2 [Homo sapiens]	5.71122	1.76	24	1	3	3	1537	177.32	5.35107
158258613	unnamed protein product [Homo sapiens]	5.70248	5.81	24	1	3	3	671	75.9439	8.98291
119583824	hCG1993117, partial [Homo sapiens]	5.69217	10.82	1	1	3	3	231	26.6353	8.03076
194385284	unnamed protein product [Homo sapiens]	5.67997	5.69	4	1	2	3	439	45.4107	9.34912
296453021	RecName: Full=Probable helicase senataxin; AltName: Full=Amyotrophic lateral sclerosis 4 protein; AltName: Full=SEN1 homolog	5.67575	1.16	171	1	4	4	2677	302.689	7.1665
54780770	immunoglobulin mu heavy chain [Homo sapiens]	5.66909	30.19	1	1	1	2	106	10.8716	7.89893
530410168	PREDICTED: telomerase-binding protein EST1A isoform X2 [Homo sapiens]	5.63778	2.67	12	1	2	3	899	101.868	9.27588
389886545	protein regulator of cytokinesis 1 isoform 4 [Homo sapiens]	5.60961	5.14	112	1	3	3	525	61.4076	7.6499
149693029	jakmip1 [Homo sapiens]	5.60203	4.04	10	1	3	3	569	66.9593	7.1958
1438954	neuronal pentraxin 1 [Homo sapiens]	5.59686	4.88	5	1	2	3	430	47.0058	6.55127
40044130	unnamed protein product [Homo sapiens]	5.55667	32.2	3	1	1	2	59	6.30833	8.1626
13276699	hypothetical protein [Homo sapiens]	5.55361	2.95	1	1	2	2	984	112.196	6.55127
208436347	TCF7L2 isoform pFC8A_TCF7L2_D5_ex3-11,12,13a,14 [Homo sapiens]	5.55059	6.12	4	1	1	2	490	53.7637	9.42236
118142839	TTLL5 protein [Homo sapiens]	5.54228	3.24	10	1	2	3	709	79.9955	9.15869
119621549	retinoblastoma binding protein 8, isoform CRA_b [Homo sapiens]	5.49106	2.08	5	1	1	2	867	98.3732	6.63916
194386848	unnamed protein product [Homo sapiens]	5.47617	4.07	9	1	1	2	565	62.9945	6.771
10334526	WTAP protein [Homo sapiens]	5.47582	5.67	7	1	2	2	388	43.3863	5.18604
8569618	Chain B, Crystal Structure Of The Moesin Ferm DomainTAIL DOMAIN COMPLEX	5.47026	6.46	17	1	2	2	294	34.4349	8.86572
119591210	phenylalanine-tRNA synthetase-like, beta subunit, isoform CRA_c [Homo sapiens]	5.46575	3.06	14	1	2	3	490	54.8397	7.50342
119619736	hCG2005374 [Homo sapiens]	5.46291	48.48	1	1	1	2	66	7.13266	8.25049
530405878	PREDICTED: protein unc-13 homolog C isoform X2 [Homo sapiens]	5.44517	1.05	5	1	3	3	2188	247.736	5.90967
119630259	chromosome 21 open reading frame 62, isoform CRA_b, partial [Homo sapiens]	5.42011	11.97	2	1	1	2	234	26.3092	7.78174
485601450	Chain e, Structure Of The Human 60s Ribosomal Proteins	5.40413	15.56	5	1	2	3	135	15.8498	11.3267
55507560	unknown [Homo sapiens]	5.39029	5.8	16	1	2	2	362	40.1621	7.88428
7023538	unnamed protein product [Homo sapiens]	5.37495	5.85	6	1	1	3	171	19.6465	5.68115
327478596	RecName: Full=Uncharacterized protein C6orf132	5.37173	2.27	2	1	2	3	1188	123.958	9.45166
266635280	truncated PRUNE2 [Homo sapiens]	5.36487	0.99	25	1	3	3	2733	299.686	4.38623
58331185	T-complex protein 1 subunit eta isoform b [Homo sapiens]	5.35923	7.37	6	1	2	3	339	37.4749	6.45557
16552114	unnamed protein product [Homo sapiens]	5.35513	6.08	1	1	2	2	707	81.4139	6.16357
530373337	PREDICTED: leucine-rich repeat flightless-interacting protein 2 isoform X20 [Homo sapiens]	5.31569	5.16	28	1	3	3	465	53.1782	5.46533
14423824	RecName: Full=Olfactory receptor 14J1; AltName: Full=Hs6M1-28; AltName: Full=Olfactory receptor 5U1; AltName: Full=Olfactory receptor OR6-25	5.3145	5.92	1	1	1	2	321	35.8679	8.5874
530380590	PREDICTED: prefoldin subunit 1 isoform X1 [Homo sapiens]	5.30237	8.7	1	1	1	3	115	13.202	6.31592
1195528	26S protease subunit S8=SUG1 homolog [human, erythrocytes, Peptide, 405 aa]	5.28017	5.43	8	1	2	3	405	45.201	9.01221
530432132	PREDICTED: B-cell CLL/lymphoma 9 protein isoform X3 [Homo sapiens]	5.27685	2.44	5	1	1	3	1352	141.892	8.71924
154091032	ankyrin repeat domain-containing protein 22 [Homo sapiens]	5.2743	7.85	2	1	1	2	191	21.8344	8.83643
5174449	histone H1x [Homo sapiens]	5.27184	7.04	1	1	1	2	213	22.4735	10.7554
63089484	unnamed protein product [Homo sapiens]	5.25505	45.83	10	1	1	2	72	7.22773	7.18115
404248892	immunoglobulin gamma heavy chain variable region, partial [Homo sapiens]	5.2532	9.82	1	1	1	2	112	12.2068	8.80713
40041152	unnamed protein product [Homo sapiens]	5.25103	10.38	10	1	1	2	106	12.1339	6.52197
197927452	dynein heavy chain 1, axonemal [Homo sapiens]	5.2409	0.66	24	1	3	3	4265	487.185	5.8335
194377758	unnamed protein product [Homo sapiens]	5.23731	1.29	7	1	1	3	465	51.6918	7.21045
33150550	HUMEEP [Homo sapiens]	5.2366	6.62	2	1	1	2	453	50.479	6.25244
116283983	SMC5 protein [Homo sapiens]	5.22171	3.61	9	1	2	2	941	109.93	8.63135
371570899	immunoglobulin heavy variable 5-51*01, partial [Homo sapiens]	5.21771	39.62	12	1	2	2	106	12.088	9.36377
10437384	unnamed protein product [Homo sapiens]	5.21619	3.59	17	1	2	3	696	81.5542	5.32568
119602645	nicotinate phosphoribosyltransferase domain containing 1, isoform CRA_d, partial [Homo sapiens]	5.21131	2.74	1	1	1	2	584	62.1323	6.72705
119612624	DENN/MADD domain containing 3, isoform CRA_c [Homo sapiens]	5.20815	3.97	12	1	1	2	554	63.5004	8.51416
40976100	unnamed protein product [Homo sapiens]	5.20117	22.22	1	1	1	3	54	6.17697	9.18799
158430383	Chain A, Structure Of C8a-Macpf Reveals Mechanism Of Membrane Attack In Complement Immune Defense	5.19393	2.99	10	1	1	3	334	37.776	6.12549
119581999	ADAM metallopeptidase domain 19 (meltrin beta), isoform CRA_a [Homo sapiens]	5.18403	2.61	9	1	3	3	918	100.894	8.20654
323433092	immunoglobulin variable region [Homo sapiens]	5.17712	12.32	1	1	1	2	138	14.7424	8.60205
378405232	RecName: Full=StAR-related lipid transfer protein 9; AltName: Full=START domain-containing protein 9; Short=StARD9	5.17321	0.79	2	1	3	3	4700	516.023	6.31592
300637759	apolipoprotein E, partial [Homo sapiens]	5.15369	23.08	16	1	2	2	91	10.3295	9.70068
21755922	unnamed protein product [Homo sapiens]	5.14824	2.6	6	1	2	3	539	60.1706	6.49365
119622222	ring finger protein 149, isoform CRA_a [Homo sapiens]	5.14123	8.5	10	1	2	2	400	43.151	6.53662
116283844	IRGC protein [Homo sapiens]	5.12669	11.93	3	1	2	2	285	31.1322	6.0874
1096609	Na channel:SUBUNIT=gamma	5.12275	5.23	14	1	2	2	1033	113.942	5.88428
119582430	WD repeat domain 55, isoform CRA_c [Homo sapiens]	5.10499	12.36	3	1	1	2	259	28.6602	4.88135
119597878	hCG2044149 [Homo sapiens]	5.09817	12.16	1	1	1	3	74	8.94255	9.40771
10438712	unnamed protein product [Homo sapiens]	5.09102	3.19	13	1	1	4	565	64.6437	9.67139
311484712	unnamed protein product [Homo sapiens]	5.06594	15.93	1	1	1	2	113	12.239	7.95752
194387658	unnamed protein product [Homo sapiens]	5.06229	1.75	4	1	1	2	571	63.0606	9.0708
194388774	unnamed protein product [Homo sapiens]	5.06077	2.6	35	1	2	3	423	46.8333	8.30908
194379610	unnamed protein product [Homo sapiens]	5.05845	4	13	1	2	2	874	97.4604	5.31299
119569978	chromosome 10 open reading frame 80, isoform CRA_a [Homo sapiens]	5.0352	6.17	4	1	2	2	470	55.3808	6.58057
530401185	PREDICTED: citron Rho-interacting kinase isoform X3 [Homo sapiens]	5.02929	1.04	8	1	2	2	1545	177.055	6.58057
63994935	unknown [Homo sapiens]	5.01317	3.65	71	1	2	3	329	36.2584	6.59521
145585268	unnamed protein product [Homo sapiens]	4.96452	3.3	1	1	1	3	212	24.3332	5.80811
6730102	Chain A, Solution Structure Of Human Thioltransferase Complex With Glutathione	4.95922	13.33	3	1	2	3	105	11.5732	8.79248
7243231	KIAA1425 protein [Homo sapiens]	4.9564	11.11	9	1	2	2	495	55.8402	9.49561
4512275	immunoglobulin heavy chain variable region [Homo sapiens]	4.95076	35.04	33	1	2	2	117	12.7512	7.85498
82802781	rcADH5 [Homo sapiens]	4.94056	4.62	1	1	1	2	368	38.976	7.98682
119595837	hCG2018376 [Homo sapiens]	4.93585	12.39	1	1	2	3	113	12.7767	9.30518
122892406	immunoglobulin heavy chain variable region [Homo sapiens]	4.90632	32.56	3	1	2	2	129	14.4629	9.29053
508123612	Chain B, Crystal Structure Of Jmjc Domain Of Human Histone Demethylase Uty With Bound Gsk J1	4.89925	4.81	186	1	2	2	478	54.9036	7.81104
261399877	T-complex protein 1 subunit eta isoform d [Homo sapiens]	4.89321	3.81	9	1	2	2	499	54.7695	7.6792
119589501	KH-type splicing regulatory protein (FUSE binding protein 2), isoform CRA_a [Homo sapiens]	4.88974	4.35	1	1	1	2	345	34.3581	8.89502
530381140	PREDICTED: arginine--tRNA ligase, cytoplasmic isoform X2 [Homo sapiens]	4.87259	5.73	5	1	2	2	454	52.2718	6.63916
15029567	PR/SET domain-containing protein 07 [Homo sapiens]	4.86329	5.6	1	1	1	2	393	42.9832	9.80322
26985936	protein tyrosine phosphatase short form [Homo sapiens]	4.86233	20.69	5	1	1	2	87	10.4875	10.3306
4163853	inducible nitric oxide synthase [Homo sapiens]	4.85897	1.44	8	1	1	2	1114	126.668	7.95752
194380354	unnamed protein product [Homo sapiens]	4.84906	2.46	15	1	2	2	935	109.519	5.31299
194374763	unnamed protein product [Homo sapiens]	4.84327	3.75	6	1	2	3	347	39.4904	8.71924
311484708	unnamed protein product [Homo sapiens]	4.83683	30.09	1	1	2	2	113	12.576	5.37646
1881852	Sry-related HMG box gene [Homo sapiens]	4.8138	2.31	15	1	1	3	347	38.8243	7.02002
164691047	unnamed protein product [Homo sapiens]	4.80987	2.29	5	1	2	2	1353	156.738	7.09326
119628728	spastic ataxia of Charlevoix-Saguenay (sacsin), partial [Homo sapiens]	4.80098	2.67	1	1	2	2	1313	146.174	8.1333
194385986	unnamed protein product [Homo sapiens]	4.79854	6.09	7	1	2	2	476	54.4177	8.86572
54400344	TPA_exp: tight junction protein occludin TM4 minus [Homo sapiens]	4.78539	8.12	8	1	2	2	468	52.6727	6.11279
119628727	hCG1774880 [Homo sapiens]	4.78182	0.31	71	1	2	3	3829	436.697	7.18115
194390454	unnamed protein product [Homo sapiens]	4.78102	2.17	35	1	2	3	554	61.4212	5.98584
194380728	unnamed protein product [Homo sapiens]	4.75722	5.72	6	1	1	2	367	42.0238	6.48096
482014	Ig kappa chain - human	4.7554	31.58	3	1	2	2	114	12.4561	7.38623
119601403	hCG21972, isoform CRA_a [Homo sapiens]	4.75058	4.35	2	1	2	2	506	59.1661	6.44287
28175590	PASK protein, partial [Homo sapiens]	4.72926	4.3	16	1	2	2	953	103.064	4.62744
119595726	hCG2045320 [Homo sapiens]	4.72756	7.79	1	1	1	3	77	9.07544	9.0415
158261227	unnamed protein product [Homo sapiens]	4.72434	4.35	1	1	1	2	276	31.4713	8.11865
46253814	immunoglobulin heavy chain [Homo sapiens]	4.71548	4.96	1	1	1	3	141	15.3588	7.95752
3088336	ribosomal protein S5 [Homo sapiens]	4.71342	27.27	5	1	1	1	55	6.0492	8.96826
532598	Ig J-chain, partial [Homo sapiens]	4.70356	17.52	3	1	2	2	137	15.5846	4.729
134105213	Chain A, Crystal Structure Of Alix V Domain	4.7033	5.46	18	1	2	2	348	38.783	5.2876
211827073	HECTD3 protein [Homo sapiens]	4.69655	16.43	6	1	2	2	213	24.2902	4.86865
158261441	unnamed protein product [Homo sapiens]	4.69511	2.7	6	1	2	2	963	109.879	5.56689
221041748	unnamed protein product [Homo sapiens]	4.69453	8.66	2	1	1	3	127	13.8221	5.23682
119621476	tumor suppressing subtransferable candidate 1, isoform CRA_a [Homo sapiens]	4.69403	5.68	4	1	2	2	387	43.5761	5.05908
119627767	mitochondrial ribosomal protein S15, isoform CRA_d [Homo sapiens]	4.68979	10	4	1	1	2	100	11.8305	10.7847
19575325	unnamed protein product [Homo sapiens]	4.6896	2.67	2	1	2	2	1013	114.211	7.38623
119603084	hCG1642576, isoform CRA_a [Homo sapiens]	4.68858	11.5	1	1	1	2	113	12.4341	6.66846
193785274	unnamed protein product [Homo sapiens]	4.67997	6.97	7	1	2	2	330	37.6581	5.40186
156076916	immunoglobulin heavy chain variable region 6 [Homo sapiens]	4.67809	17.82	2	1	1	2	101	11.4247	8.90967
119616473	calpastatin, isoform CRA_c [Homo sapiens]	4.67598	4.69	49	1	2	2	683	73.0307	5.64307
221042518	unnamed protein product [Homo sapiens]	4.666	5.35	99	1	2	2	635	70.1101	8.14795
56967015	Chain A, Human Lamin Coil 2b	4.65387	23.26	5	1	2	2	86	10.1722	5.0083
50949298	hypothetical protein [Homo sapiens]	4.64739	4.01	11	1	2	2	873	98.9661	6.29053
614458217	FRAS1-related extracellular matrix protein 2 precursor [Homo sapiens]	4.64347	1.45	2	1	2	2	3169	350.947	5.03369
14040075	caspase recruitment domain protein 12 [Homo sapiens]	4.64325	3.81	7	1	2	2	1024	116.057	6.771
194384194	unnamed protein product [Homo sapiens]	4.63502	3.07	1	1	1	2	522	59.9928	7.41553
508123592	Chain C, Bace2 Fab Complex	4.63372	15.38	6	1	2	2	221	23.6358	8.89502
40980772	unnamed protein product [Homo sapiens]	4.63066	23.08	5	1	2	2	91	10.7456	10.2573
194374607	unnamed protein product [Homo sapiens]	4.62609	4.35	1	1	1	2	207	24.3105	4.60205
119574016	hCG2003971, isoform CRA_a, partial [Homo sapiens]	4.59497	10.53	1	1	1	2	95	11.0537	9.49561
371447767	immunoglobulin G heavy chain variable region, partial [Homo sapiens]	4.59456	17.21	1	1	1	2	122	13.2684	8.45557
530375745	PREDICTED: activated CDC42 kinase 1 isoform X5 [Homo sapiens]	4.5907	1.83	3	1	1	2	1040	114.878	7.98682
119570958	hCG1805634 [Homo sapiens]	4.5904	15.63	1	1	2	2	96	10.9994	4.84326
119610899	Tax1 (human T-cell leukemia virus type I) binding protein 3, isoform CRA_b [Homo sapiens]	4.58823	38.3	1	1	1	2	47	5.51188	10.8726
307066	inosine-5'-monophosphate dehydrogenase (EC 1.1.1.205) [Homo sapiens]	4.57919	6.61	6	1	2	2	514	55.8847	7.07861
10436376	unnamed protein product [Homo sapiens]	4.56027	1.81	6	1	1	2	498	56.9756	6.82959
62088980	cytochrome P450, family 2, subfamily E, polypeptide 1 variant [Homo sapiens]	4.55672	10.12	11	1	2	2	336	38.8587	6.16357
30722352	hypothetical protein [Homo sapiens]	4.54875	4.51	12	1	2	2	820	90.4394	7.29834
119575392	hCG2002943, partial [Homo sapiens]	4.54425	8.87	1	1	1	2	124	14.1107	9.37842
15559717	AP2A1 protein [Homo sapiens]	4.53829	3.46	3	1	2	2	982	107.899	7.63525
194375824	unnamed protein product [Homo sapiens]	4.49808	1.43	1	1	1	2	977	110.052	6.18896
152012538	CASP8AP2 protein [Homo sapiens]	4.48517	2.22	7	1	2	2	1981	222.383	6.56592
530405989	PREDICTED: 1-phosphatidylinositol 4,5-bisphosphate phosphodiesterase beta-2 isoform X5 [Homo sapiens]	4.47149	1.5	12	1	2	2	1070	120.595	6.60986
194383974	unnamed protein product [Homo sapiens]	4.44596	2.78	18	1	1	2	396	44.2303	5.05908
21261451	unnamed protein product [Homo sapiens]	4.44455	4.8	8	1	2	2	396	44.1705	7.89893
31874826	hypothetical protein [Homo sapiens]	4.43382	6.47	10	1	2	2	618	70.9746	7.53271
119613364	Nedd4 binding protein 2, isoform CRA_b [Homo sapiens]	4.43324	2.03	11	1	2	2	1722	193.399	5.17334
119612528	coiled-coil domain containing 26, isoform CRA_a [Homo sapiens]	4.43057	16.51	1	1	1	2	109	13.1838	9.45166
3421045	transcription repressor [Homo sapiens]	4.42838	3.59	42	1	2	2	752	82.6225	4.60205
21756834	unnamed protein product [Homo sapiens]	4.4152	10.39	7	1	1	2	231	24.8047	9.42236
530389399	PREDICTED: protein LYRIC isoform X3 [Homo sapiens]	4.41423	3.94	7	1	1	1	381	41.2333	9.71533
158431160	Chain A, Structure Of N-Terminal Actin Depolymerizing Factor Homology (Adf-H) Domain Of Human Twinfilin-2	4.41193	5.22	18	1	1	2	134	15.1528	5.88428
74748429	RecName: Full=IQ motif and SEC7 domain-containing protein 1; AltName: Full=ADP-ribosylation factors guanine nucleotide-exchange protein 100; AltName: Full=ADP-ribosylation factors guanine nucleotide-exchange protein 2; AltName: Full=Brefeldin-resistant Arf-GEF 2 protein	4.41061	2.6	3	1	2	2	963	108.247	6.93213
10436325	unnamed protein product [Homo sapiens]	4.40424	2.41	2	1	1	2	332	37.4817	8.57275
57997563	hypothetical protein [Homo sapiens]	4.40196	2.49	12	1	2	2	923	104.675	7.25439
221039400	unnamed protein product [Homo sapiens]	4.39977	4.05	23	1	2	2	716	81.1183	7.23975
156630449	RecName: Full=Fas-binding factor 1; Short=FBF-1; AltName: Full=Protein albatross	4.39924	1.77	7	1	2	2	1133	125.37	7.07861
67107032	leucine-rich repeat kinase 1 [Homo sapiens]	4.39834	1.29	2	1	2	2	2014	225.007	6.63916
568786799	Chain C, Human Mhf1-mhf2 Complex	4.39542	15.05	2	1	1	2	93	10.5814	8.29443
116283612	DMXL1 protein [Homo sapiens]	4.39521	5.8	3	1	2	2	621	70.1355	9.12939
119580789	hCG2011046, partial [Homo sapiens]	4.3892	13.16	1	1	1	2	76	8.19335	10.0083
7328160	hypothetical protein [Homo sapiens]	4.3687	4.51	9	1	1	2	355	39.0837	8.04541
343794315	anti-HIV-1 immunoglobulin heavy chain variable region, partial [Homo sapiens]	4.36014	15	1	1	1	2	140	15.5736	8.88037
115556	RecName: Full=Cartilage matrix protein; AltName: Full=Matrilin-1; Flags: Precursor	4.356	7.06	5	1	2	2	496	53.6666	7.69385
194378708	unnamed protein product [Homo sapiens]	4.34919	2.19	1	1	1	3	594	65.8884	7.29834
119605660	cytokine-like nuclear factor n-pac, isoform CRA_d [Homo sapiens]	4.33881	3.77	10	1	2	2	478	51.7973	8.96826
119597064	zinc finger protein 95 homolog (mouse), isoform CRA_b [Homo sapiens]	4.33792	2.09	9	1	1	2	575	66.3244	8.83643
119607610	hCG1993380, isoform CRA_c [Homo sapiens]	4.33601	2.52	8	1	2	2	1152	128.966	5.98584
578808733	PREDICTED: serine/threonine-protein kinase PLK4 isoform X2 [Homo sapiens]	4.33421	2.71	14	1	2	2	923	103.884	8.60205
211830824	METTL4 protein [Homo sapiens]	4.33198	6.8	8	1	2	2	353	40.4053	7.76709
148342506	ITGAV protein [Homo sapiens]	4.33188	3.53	15	1	2	2	1048	116.032	5.74463
21928237	seven transmembrane helix receptor [Homo sapiens]	4.33047	12.85	55	1	2	2	249	28.337	8.36768
21439340	unnamed protein product [Homo sapiens]	4.32494	0.82	5	1	2	2	4263	469.575	5.14795
578835955	PREDICTED: glucocorticoid modulatory element-binding protein 2 isoform X2 [Homo sapiens]	4.31518	1.77	5	1	1	2	452	48.5269	6.46826
38014011	EHMT1 protein, partial [Homo sapiens]	4.30725	2.09	20	1	1	2	716	78.9241	5.77002
119583281	hCG1813839 [Homo sapiens]	4.30101	14.14	1	1	1	2	99	11.7741	10.0083
460417544	Chain B, Crystal Strucure Of The Dh-ph-ph Domain Of Farp1	4.29274	6.59	5	1	2	2	501	57.8002	7.37158
119619478	family with sequence similarity 47, member B [Homo sapiens]	4.28804	4.81	3	1	2	2	645	73.8977	8.73389
34536022	unnamed protein product [Homo sapiens]	4.28313	5.51	14	1	2	2	526	57.9732	8.47021
219841912	TACC2 protein [Homo sapiens]	4.28226	1.34	24	1	2	2	2826	296.56	4.79248
119591837	protein inhibitor of activated STAT, 3, isoform CRA_c [Homo sapiens]	4.27929	5.73	3	1	2	2	628	67.9738	7.69385
106575	Ig kappa chain V region (Vx O11 and Vx O1) - human (fragment)	4.27803	25.62	3	1	2	2	121	13.3016	4.61475
119610447	chromosome 17 open reading frame 38, isoform CRA_d [Homo sapiens]	4.27197	6.65	7	1	2	2	376	41.9879	9.20264
21998598	immunoglobulin heavy chain variable region [Homo sapiens]	4.26477	15.45	2	1	1	2	123	13.3075	4.66553
119570224	CWF19-like 1, cell cycle control (S. pombe), isoform CRA_b [Homo sapiens]	4.25591	3.99	3	1	1	2	401	45.5082	7.66455
194375538	unnamed protein product [Homo sapiens]	4.2466	7.29	36	1	2	2	288	30.0103	9.67139
40981668	unnamed protein product [Homo sapiens]	4.2458	30.77	1	1	1	2	52	5.93519	10.3013
167745132	Chain A, Human Poly(Adp-Ribose) Polymerase 3, Catalytic Fragment In Complex With An Inhibitor Dr2313	4.24408	7.84	1	1	2	2	357	39.679	6.26514
119571294	aldehyde dehydrogenase 3 family, memberA1, isoform CRA_b [Homo sapiens]	4.2436	6.18	20	1	2	2	453	50.3469	6.53662
119571005	hCG1994859 [Homo sapiens]	4.23997	14.18	1	1	1	2	141	14.8522	6.69775
530386299	PREDICTED: PERQ amino acid-rich with GYF domain-containing protein 1 isoform X2 [Homo sapiens]	4.23698	1.64	29	1	2	2	1034	114.403	5.38916
21748512	FLJ00310 protein [Homo sapiens]	4.23202	9.97	1	1	2	2	291	34.4814	5.52881
298286915	RecName: Full=Maestro heat-like repeat-containing protein family member 2A; AltName: Full=HEAT repeat-containing protein 7B1	4.22935	2.05	98	1	2	2	1706	193.051	6.68311
126632187	RAPGEF6 protein [Homo sapiens]	4.22877	2.26	19	1	2	2	1504	168.808	6.41748
119609196	chromosome condensation-related SMC-associated protein 1, isoform CRA_b [Homo sapiens]	4.22793	2.03	9	1	2	2	937	104.379	5.87158
51094807	LOC401407 [Homo sapiens]	4.2185	10.94	1	1	2	2	265	30.3147	9.26123
119609629	cerebellar degeneration-related protein 2-like, isoform CRA_a [Homo sapiens]	4.21338	6.52	6	1	2	2	414	47.0602	6.80029
390979647	beta/gamma crystallin domain-containing protein 3 [Homo sapiens]	4.20818	0.94	6	1	2	2	2970	330.427	5.19873
159147879	Par6 beta short form [Homo sapiens]	4.20096	17.39	3	1	1	2	115	12.9807	9.34912
221042054	unnamed protein product [Homo sapiens]	4.19518	5.57	14	1	1	2	323	36.0186	7.51807
119573448	hCG1997332, isoform CRA_a [Homo sapiens]	4.18914	6.28	2	1	1	2	207	21.9578	5.42725
530369556	PREDICTED: activin receptor type-2A isoform X1 [Homo sapiens]	4.18851	9.14	4	1	2	2	361	40.4903	6.81494
119592618	ribosomal protein S9, isoform CRA_c [Homo sapiens]	4.18561	10.79	16	1	2	2	139	16.6174	11.063
133777825	PB1 protein [Homo sapiens]	4.17791	1.24	31	1	2	2	1615	184.539	6.78564
119598373	zinc finger protein 680, isoform CRA_b [Homo sapiens]	4.17626	2.88	4	1	1	2	452	52.657	9.0415
392583868	SRA stem-loop-interacting RNA-binding protein, mitochondrial isoform 3 precursor [Homo sapiens]	4.16988	15.22	5	1	1	2	92	10.3463	10.228
112180685	C20orf132 protein [Homo sapiens]	4.16933	3.56	12	1	2	2	956	108.144	8.07471
547234890	PIN2/TERF1-interacting telomerase inhibitor 1 isoform 2 [Homo sapiens]	4.16833	9.2	6	1	1	2	174	19.7016	8.82178
530386990	PREDICTED: WD repeat-containing protein 86 isoform X3 [Homo sapiens]	4.16521	4.28	6	1	1	2	327	35.5684	7.6792
18676660	FLJ00229 protein [Homo sapiens]	4.15904	1.91	1	1	1	2	627	71.5075	8.6167
371446725	immunoglobulin G heavy chain variable region, partial [Homo sapiens]	4.15725	16.1	1	1	1	2	118	12.4431	9.40771
119583441	WD repeat domain 7, isoform CRA_a, partial [Homo sapiens]	4.15391	2.36	8	1	2	2	1398	153.799	6.78564
312050	myosin I homologue [Homo sapiens]	4.14928	2.96	23	1	2	2	812	95.9918	9.39307
133777284	Membrane metallo-endopeptidase-like 1 [Homo sapiens]	4.14439	3.51	13	1	2	2	770	88.4197	5.87158
119595337	hCG1802847, isoform CRA_b [Homo sapiens]	4.14263	4.39	8	1	2	2	683	75.4658	8.98291
119594172	yippee-like 4 (Drosophila), isoform CRA_b [Homo sapiens]	4.13655	31.94	1	1	2	2	72	7.70698	9.18799
119618177	cytoskeleton-associated protein 4, isoform CRA_b [Homo sapiens]	4.13523	5.69	8	1	1	1	334	37.3833	4.94482
578815344	PREDICTED: pericentriolar material 1 protein isoform X27 [Homo sapiens]	4.13506	1.78	27	1	2	2	1970	222.183	4.98291
630869349	immunoglobulin light chain variable region, partial [Homo sapiens]	4.13248	14.56	6	1	1	1	103	11.4375	5.24951
530375317	PREDICTED: centrosomal protein of 63 kDa isoform X1 [Homo sapiens]	4.13011	3.37	13	1	2	2	712	82.5619	6.40479
193787623	unnamed protein product [Homo sapiens]	4.12967	2.87	9	1	1	2	557	64.0055	7.25439
119581945	hCG1979388, isoform CRA_a [Homo sapiens]	4.12843	20.75	3	1	2	2	106	11.9183	8.86572
119624345	TBC1 domain family, member 22B, isoform CRA_b [Homo sapiens]	4.1273	5.92	82	1	2	2	591	67.6358	8.42627
22760006	unnamed protein product [Homo sapiens]	4.11955	3.07	6	1	1	2	261	29.301	6.02393
119601461	pecanex homolog (Drosophila), isoform CRA_d [Homo sapiens]	4.11878	2.07	95	1	2	2	1641	181.151	7.76709
62088012	bromodomain containing protein 1 variant [Homo sapiens]	4.11863	4.25	16	1	1	2	471	53.8466	9.94971
10434519	unnamed protein product [Homo sapiens]	4.10848	2.58	1	1	1	2	543	59.9401	5.49072
10439816	unnamed protein product [Homo sapiens]	4.09929	2.42	6	1	2	2	991	109.614	7.6792
18490229	DMGDH protein, partial [Homo sapiens]	4.09873	3.1	1	1	2	2	613	69.2351	6.59521
119569197	chromosome 6 open reading frame 57, isoform CRA_a [Homo sapiens]	4.08369	15.74	2	1	1	2	108	12.2053	9.36377
425906070	RecName: Full=Coiled-coil domain-containing protein 177; AltName: Full=Myelin proteolipid protein-like protein	4.0747	2.12	2	1	1	2	707	79.6914	10.7407
38195903	fat-like cadherin FATJ protein [Homo sapiens]	4.07373	0.68	5	1	1	2	3222	350.972	5.08447
5051248	immunoglobulin gamma heavy chain variable region [Homo sapiens]	4.07348	12.07	1	1	1	2	116	12.9545	7.95752
519674680	immunoglobulin A heavy chain variable region, partial [Homo sapiens]	4.07347	12.8	1	1	1	2	125	13.9129	8.93896
31874464	hypothetical protein [Homo sapiens]	4.07326	2.18	6	1	2	2	917	105.736	9.49561
247424357	immunoglobulin heavy chain variable region [Homo sapiens]	4.07191	6.61	1	1	1	2	121	13.0465	8.47021
193787818	unnamed protein product [Homo sapiens]	4.06113	5.87	6	1	2	2	511	58.4072	4.33545
58045557	2-5-3p [Homo sapiens]	4.05861	3.08	9	1	2	2	616	70.1575	6.97607
110611233	collagen alpha-1(XVIII) chain isoform 2 precursor [Homo sapiens]	4.05353	2.02	18	1	2	2	1336	135.426	6.46826
190410954	RecName: Full=Transmembrane and coiled-coil domain-containing protein 5B	4.05064	6.84	1	1	2	2	307	35.7407	5.03369
429544581	Chain D, Crystal Structure Of The Tetratricopeptide Repeat (Tpr) Motif Of Human Dual Specificity Protein Kinase Mps1	4.03065	5.59	5	1	1	2	161	18.1526	8.92432
2735849	G protein-coupled receptor Edg-4 [Homo sapiens]	4.01846	1.57	1	1	1	2	382	42.6003	9.12939
52545679	hypothetical protein [Homo sapiens]	4.00366	3.74	25	1	2	2	508	57.9869	4.98291
50833998	unnamed protein product [Homo sapiens]	4.00288	2.7	8	1	1	2	445	52.6711	7.53271
119622230	TBC1 domain family, member 8 (with GRAM domain), isoform CRA_c [Homo sapiens]	3.99025	2.2	26	1	2	2	727	83.4937	5.43994
253722206	Chain L, Free And Liganded Form Of An Esterolytic Catalytic Antibody	3.98204	8.41	1	1	1	1	214	23.4455	7.26904
119597183	hCG1741805, isoform CRA_a [Homo sapiens]	3.96216	1.37	79	1	2	2	1314	147.193	5.50342
578844510	PREDICTED: putative exonuclease GOR-like protein-like [Homo sapiens]	3.9582	2.12	5	1	1	2	944	103.837	9.30518
30268309	hypothetical protein [Homo sapiens]	3.94397	3.28	3	1	2	2	641	74.3559	9.14404
119578807	valosin-containing protein, isoform CRA_a [Homo sapiens]	3.93213	3.8	13	1	2	2	632	69.8034	5.57959
119631344	FLJ44048 protein, isoform CRA_a [Homo sapiens]	3.89914	0.2	96	1	2	2	6049	681.922	6.53662
119569102	pleckstrin homology domain interacting protein, isoform CRA_a [Homo sapiens]	3.89854	1.36	51	1	2	2	1546	176.954	9.11475
10436696	unnamed protein product [Homo sapiens]	3.89539	3.6	7	1	2	2	639	71.8333	8.71924
4501959	alpha-1B adrenergic receptor [Homo sapiens]	3.88299	2.88	7	1	2	2	520	56.7996	9.40771
578841606	PREDICTED: E3 ubiquitin-protein ligase TRIM31 isoform X3 [Homo sapiens]	3.87654	6.9	68	1	2	2	261	29.9922	6.99072
40042310	unnamed protein product [Homo sapiens]	3.868	21.93	9	1	2	2	114	12.803	11.3413
34811402	Chain B, Crystal Structure Of Human Cathepsin F	3.86587	7.94	8	1	2	2	214	23.6194	6.18896
255917908	Chain C, Crystal Structure Of The Cbc-Importin Alpha Complex.	3.8585	3.85	7	1	1	1	467	50.7032	5.17334
24899178	KIAA2006 protein [Homo sapiens]	3.85566	1.83	22	1	2	2	1367	151.038	5.14795
126030570	Chain A, Structural And Functional Insights Into The Human Upf1 Helicase Core	3.8452	3.53	8	1	2	2	624	69.9243	8.48486
19578161	unnamed protein product [Homo sapiens]	3.83553	2.64	8	1	2	2	682	77.9895	8.67529
450469	type 2 inositol 1,4,5-trisphosphate receptor [Homo sapiens]	3.83386	0.85	13	1	2	2	2701	307.881	6.45557
30269262	pol protein [Homo sapiens]	3.83275	2.11	1	1	2	2	1183	131.387	9.0415
51094479	similar to 60S ribosomal protein L35 [Homo sapiens]	3.82489	15.15	16	1	2	2	99	11.4837	10.9604
143928063	RecName: Full=Serine/arginine repetitive matrix protein 2; AltName: Full=300 kDa nuclear matrix antigen; AltName: Full=Serine/arginine-rich splicing factor-related nuclear matrix protein of 300 kDa; Short=SR-related nuclear matrix protein of 300 kDa; Short=Ser/Arg-related nuclear matrix protein of 300 kDa; AltName: Full=Splicing coactivator subunit SRm300; AltName: Full=Tax-responsive enhancer el…	3.80697	1.13	80	1	2	2	2752	299.438	12.0591
119620329	RAB1A, member RAS oncogene family, isoform CRA_f [Homo sapiens]	3.80591	9.73	7	1	2	2	257	28.1291	8.57275
119596076	staufen, RNA binding protein, homolog 1 (Drosophila), isoform CRA_b [Homo sapiens]	3.80064	3.79	31	1	2	2	317	35.4219	9.89111
257297088	unnamed protein product [Homo sapiens]	3.78841	20.29	8	1	2	2	138	15.1496	9.70068
530360940	PREDICTED: OTU domain-containing protein 3 isoform X2 [Homo sapiens]	3.77946	3.65	7	1	2	2	384	42.453	7.62061
4884358	hypothetical protein [Homo sapiens]	3.7794	4.18	18	1	2	2	502	55.4351	9.62744
374414629	Chain D, Crystal Structure Of Human Pnpase	3.76913	2.54	9	1	2	2	630	68.6867	6.58057
74734680	RecName: Full=Uncharacterized protein C2orf42	3.76793	3.31	5	1	2	2	574	64.036	8.92432
755748	RB protein binding protein [Homo sapiens]	3.76335	2.11	5	1	2	2	948	107.091	9.94971
193785179	unnamed protein product [Homo sapiens]	3.76246	2.65	9	1	2	2	491	55.0166	9.05615
119596753	hCG2019498, isoform CRA_b [Homo sapiens]	3.76006	1.31	92	1	2	2	1068	120.929	8.95361
119594879	testis specific, 10 interacting protein, partial [Homo sapiens]	3.75345	3.6	6	1	2	2	556	62.3435	10.0522
119574994	discs, large homolog 5 (Drosophila), isoform CRA_a [Homo sapiens]	3.75166	4.01	16	1	2	2	674	74.8634	8.22119
194386984	unnamed protein product [Homo sapiens]	3.74638	2.92	62	1	2	2	753	83.1787	7.1958
429509414	MHC class I antigen, partial [Homo sapiens]	3.74369	3.31	2	1	1	2	181	20.8592	5.73193
645986066	Chain D, Crystal Structure Of The Human Cdk12-cyclink Complex	3.741	1.84	11	1	1	2	326	37.6703	6.93213
119620760	MORN repeat containing 2, partial [Homo sapiens]	3.74069	1.74	39	1	2	2	976	109.543	7.47412
193788489	unnamed protein product [Homo sapiens]	3.7278	4.37	17	1	2	2	504	56.5653	9.18799
164691209	unnamed protein product [Homo sapiens]	3.72666	14.75	6	1	2	2	122	13.5281	5.21143
1729764	dynein-related protein [Homo sapiens]	3.72498	2.63	1	1	2	2	798	91.0289	5.69385
1585676	acyl-CoA/cholesterol acyltransferase	3.7105	2.91	7	1	2	2	550	64.8054	9.0708
10438885	unnamed protein product [Homo sapiens]	3.70748	7.27	10	1	2	2	289	32.0325	9.65674
38196995	DUS1L protein, partial [Homo sapiens]	3.70687	7.36	96	1	2	2	299	33.7745	8.90967
10437232	unnamed protein product [Homo sapiens]	3.70557	10.7	11	1	2	2	215	24.5328	5.13525
119571060	coiled-coil domain containing 22, isoform CRA_b, partial [Homo sapiens]	3.6991	1.32	4	1	1	2	606	68.5888	7.07861
469096	microsomal triglyceride transfer protein [Homo sapiens]	3.69825	2.01	1	1	2	2	894	99.2548	8.41162
578808153	PREDICTED: myb/SANT-like DNA-binding domain-containing protein 1 isoform X2 [Homo sapiens]	3.69289	4.15	3	1	1	2	265	30.4994	8.57275
119612929	spectrin, beta, non-erythrocytic 5 [Homo sapiens]	3.69042	0.33	4	1	2	2	3674	416.566	6.66846
194373715	unnamed protein product [Homo sapiens]	3.68827	4.86	9	1	1	1	370	40.27	10.7407
178057337	homeobox protein Mohawk [Homo sapiens]	3.68744	5.11	30	1	2	2	352	39.3069	9.64209
194373539	unnamed protein product [Homo sapiens]	3.68433	8.92	12	1	1	2	157	17.1658	8.96826
578807194	PREDICTED: transmembrane and coiled-coil domains protein 1 isoform X13 [Homo sapiens]	3.67885	3.67	17	1	2	2	463	51.6005	6.55127
14035906	unnamed protein product [Homo sapiens]	3.67616	6.13	38	1	2	2	310	33.6134	8.42627
119596610	centrosomal protein 250kDa, isoform CRA_a [Homo sapiens]	3.66792	1.05	9	1	2	2	1810	208.313	5.021
194376194	unnamed protein product [Homo sapiens]	3.65744	4.51	4	1	1	2	244	27.6649	7.25439
34596303	GRINL1A combined protein Gcom11 precursor [Homo sapiens]	3.65295	4.79	8	1	2	2	397	46.1948	5.92236
62897403	MAPK13 protein (Fragment) variant [Homo sapiens]	3.64363	7.82	11	1	2	2	307	35.6203	7.91357
119630026	Down syndrome cell adhesion molecule, isoform CRA_b, partial [Homo sapiens]	3.63389	0.75	16	1	2	2	1732	190.655	7.84033
266250	tetanus toxoid-specific T-cell receptor beta chain [human, peripheral blood mononuclear cells, clone AKG7, Peptide Partial, 118 aa]	3.6316	14.41	9	1	2	2	118	13.731	7.75244
119617805	peptidylglycine alpha-amidating monooxygenase COOH-terminal interactor [Homo sapiens]	3.62702	3.91	2	1	2	2	435	49.9893	5.31299
194390244	unnamed protein product [Homo sapiens]	3.62526	4.21	11	1	1	1	356	41.1577	9.40771
119623981	tenascin XB, isoform CRA_e [Homo sapiens]	3.62358	0.58	7	1	2	2	3451	375.625	5.13525
119618060	UTP20, small subunit (SSU) processome component, homolog (yeast), isoform CRA_c [Homo sapiens]	3.61183	0.9	8	1	2	2	1772	201.297	7.59131
56675578	unnamed protein product [Homo sapiens]	3.61015	12.03	6	1	1	1	133	14.8315	4.85596
15825717	Chain B, Crystal Structure Of The Ku Heterodimer Bound To Dna	3.60971	4.07	7	1	1	1	565	64.0639	6.40479
119608738	ATP-binding cassette, sub-family A (ABC1), member 2, isoform CRA_b [Homo sapiens]	3.60414	1.06	10	1	2	2	1978	218.226	6.60986
8648885	integrin-linked kinase-2 [Homo sapiens]	3.60404	3.76	12	1	2	2	452	51.3599	8.07471
194378470	unnamed protein product [Homo sapiens]	3.59334	7.29	77	1	2	2	247	28.28	7.62061
6841480	HSPC129 [Homo sapiens]	3.59011	2.58	6	1	2	2	466	53.0963	6.58057
172044680	RecName: Full=Dynein heavy chain 2, axonemal; AltName: Full=Axonemal beta dynein heavy chain 2; AltName: Full=Ciliary dynein heavy chain 2; AltName: Full=Dynein heavy chain domain-containing protein 3	3.57393	0.38	3	1	2	2	4427	507.375	6.3667
62089274	caspase recruitment domain family, member 6 variant [Homo sapiens]	3.57342	1.61	16	1	2	2	872	98.606	5.33838
34530195	unnamed protein product [Homo sapiens]	3.56978	3.46	10	1	2	2	809	87.8048	9.49561
83318446	CCDC141 protein [Homo sapiens]	3.56909	3.47	4	1	1	2	202	23.7553	8.04541
194374255	unnamed protein product [Homo sapiens]	3.56679	5.25	31	1	2	2	400	43.1943	9.51025
239938605	RecName: Full=Bromodomain-containing protein 9; AltName: Full=Rhabdomyosarcoma antigen MU-RMS-40.8	3.56493	2.01	85	1	2	2	597	66.9584	6.18896
7739449	hnRNP 2H9E [Homo sapiens]	3.54319	12.23	10	1	1	1	139	15.4031	6.40479
145579989	Chain B, Stefin B (Cystatin B) Tetramer	3.53808	9.18	2	1	1	2	98	11.1406	8.42627
119578127	XK, Kell blood group complex subunit-related family, member 3 [Homo sapiens]	3.52376	2.4	83	1	2	2	459	53.356	8.95361
62087264	Integrin alpha-6 precursor variant [Homo sapiens]	3.51509	4.24	13	1	2	2	566	64.6016	8.39697
119850921	MBD5 protein [Homo sapiens]	3.50038	19.09	4	1	1	1	110	12.183	4.65283
40041056	unnamed protein product [Homo sapiens]	3.47896	24.53	11	1	1	1	53	5.71089	5.70654
20150236	Chain H, Crystal Structure Of The Mrp14 Complexed With Chaps	3.46213	13.27	5	1	1	1	113	13.1025	6.12549
24987241	Chain L, Variable Light Chain Dimer Of Anti-Ferritin Antibody	3.39311	11.4	1	1	1	1	114	12.6842	8.47021
320089846	Chain G, Crystal Structure Of Mica-Specific Human Gamma Delta T Cell Receptor	3.37883	3.86	1	1	2	2	259	29.1717	9.23193
578804438	PREDICTED: ankyrin repeat and MYND domain-containing protein 1 isoform X9 [Homo sapiens]	3.36096	2.84	8	1	1	1	703	77.5922	6.91748
194388818	unnamed protein product [Homo sapiens]	3.34172	1.87	75	1	3	3	801	90.5036	8.27979
327478577	RecName: Full=Interferon-related developmental regulator 2; AltName: Full=Protein SKMC15	3.33955	1.19	2	1	1	2	506	54.7794	7.94287
71051976	MYH11 protein [Homo sapiens]	3.33161	11.71	1	1	1	1	222	24.9606	7.02002
119569715	chromosome 10 open reading frame 86, isoform CRA_a, partial [Homo sapiens]	3.32896	2.85	4	1	1	2	316	35.8368	5.75732
609412241	Chain A, The Structure Of 1na In Complex With Src T338g	3.3243	4.91	2	1	1	1	448	50.9826	6.46826
119631103	hCG2003116, isoform CRA_c [Homo sapiens]	3.31303	1.87	13	1	2	2	643	74.0493	8.32373
158061661	unnamed protein product [Homo sapiens]	3.31184	0.59	10	1	2	2	3069	334.753	5.98584
221040986	unnamed protein product [Homo sapiens]	3.26812	0.42	16	1	1	2	1415	163.465	6.21436
13529083	ARG1 protein [Homo sapiens]	3.26007	2.97	12	1	2	2	236	25.3404	8.51416
98956399	immunoglobulin kappa light chain variable region [Homo sapiens]	3.22687	11.61	1	1	1	1	112	12.2832	9.34912
119570989	eukaryotic elongation factor-2 kinase [Homo sapiens]	3.22099	1.1	3	1	1	2	725	82.1205	5.36377
158714178	C-type lectin family 2 member A variant 2 [Homo sapiens]	3.22076	16.33	5	1	1	1	147	17.1185	8.47021
194376218	unnamed protein product [Homo sapiens]	3.2178	13.23	1	1	1	1	189	22.2058	5.23682
114147509	immunoglobulin heavy chain variable region [Homo sapiens]	3.19774	10.48	1	1	1	1	124	13.6103	5.98584
119608376	hCG30195, isoform CRA_c [Homo sapiens]	3.19085	0.61	17	1	2	2	1955	214.07	7.72314
180631	calnexin, partial [Homo sapiens]	3.18732	4.21	5	1	1	1	356	40.8105	4.33545
485601395	Chain N, Structure Of The Human 40s Ribosomal Proteins	3.18253	9.93	1	1	1	1	151	17.2117	10.5356
300116271	3-oxo-5-beta-steroid 4-dehydrogenase isoform 2 [Homo sapiens]	3.17904	4.56	6	1	1	2	285	32.8688	6.62451
221040266	unnamed protein product [Homo sapiens]	3.17371	11.86	18	1	1	1	118	13.5019	8.60205
320042386	immunoglobulin heavy chain variable region [Homo sapiens]	3.16915	15.45	1	1	1	1	123	13.6264	7.76709
556695373	TBC1 domain family member 21 isoform 2 [Homo sapiens]	3.16914	4.33	5	1	1	2	300	34.9386	6.03662
353558907	RecName: Full=Proline-rich basic protein 1	3.15395	1.87	1	1	2	2	1015	106.852	9.62744
428698207	Chain G, Dcnl Complex With N-terminally Acetylated Nedd8 E2 Peptide	3.15352	28	1	1	1	2	25	2.58435	9.70068
530388682	PREDICTED: collectin-10 isoform X1 [Homo sapiens]	3.14299	3.85	4	1	1	2	208	23.3055	7.66455
387936154	glutaminyl-tRNA synthetase, partial [Homo sapiens]	3.14151	25.93	9	1	1	1	108	11.5462	9.99365
119618933	splicing factor, arginine/serine-rich 8 (suppressor-of-white-apricot homolog, Drosophila), isoform CRA_b [Homo sapiens]	3.1382	1.82	10	1	2	2	825	90.6549	9.08545
40039698	unnamed protein product [Homo sapiens]	3.13423	12.73	1	1	1	2	55	5.5998	12.0005
119622426	aggrecan 1 (chondroitin sulfate proteoglycan 1, large aggregating proteoglycan, antigen identified by monoclonal antibody A0122), isoform CRA_a [Homo sapiens]	3.13318	1.62	7	1	1	1	2165	224.649	4.1958
116496933	Zinc finger protein 37 homolog (mouse) [Homo sapiens]	3.13036	2.06	15	1	2	2	630	71.18	9.05615
34529199	unnamed protein product [Homo sapiens]	3.12094	1.62	108	1	2	2	677	78.4283	6.65381
62988906	unknown [Homo sapiens]	3.11987	0.56	14	1	2	2	2151	235.029	6.59521
1942180	Chain H, Free And Liganded Form Of An Esterolytic Catalytic Antibody	3.1093	8.76	2	1	1	1	217	23.1726	8.66064
119584509	vestigial like 4 (Drosophila), isoform CRA_f [Homo sapiens]	3.09569	5.02	48	1	2	2	219	23.1045	9.30518
119596687	S-adenosylhomocysteine hydrolase, isoform CRA_b [Homo sapiens]	3.09241	5.26	8	1	1	1	285	30.8516	5.26221
119568064	AT rich interactive domain 1B (SWI1-like), isoform CRA_b [Homo sapiens]	3.09036	1.89	8	1	1	2	529	51.853	7.7085
264673	gp39=CD40 ligand [human, hyper-IgM syndrome patient CD, T cells, Peptide Partial Mutant, 151 aa]	3.07907	3.31	6	1	1	2	151	16.4174	9.51025
119623578	hCG1811792, isoform CRA_a [Homo sapiens]	3.0718	17.17	2	1	1	1	99	10.9606	9.49561
304562566	immunoglobulin gamma 1 heavy chain variable region [Homo sapiens]	3.07167	12.98	1	1	1	1	131	13.9189	7.94287
578814737	PREDICTED: diacylglycerol kinase iota isoform X3 [Homo sapiens]	3.06332	2.82	9	1	1	1	496	55.5617	6.11279
537368169	immunoglobulin heavy chain variable region, partial [Homo sapiens]	3.05898	11.96	1	1	1	1	92	10.5191	6.55127
119591738	ankyrin repeat domain 23, isoform CRA_b [Homo sapiens]	3.05742	5.84	7	1	1	1	257	28.8222	9.42236
34531561	unnamed protein product [Homo sapiens]	3.03882	0.47	1	1	1	2	1268	143.456	6.58057
119572383	Tu translation elongation factor, mitochondrial, isoform CRA_b [Homo sapiens]	3.03834	5.44	5	1	1	1	349	37.4327	6.59521
212675169	anti-HIV-1 V3 immunoglobulin heavy chain [Homo sapiens]	3.03676	18.57	1	1	1	1	140	15.2993	8.14795
119585587	ribosomal protein L29, isoform CRA_a [Homo sapiens]	3.03439	9.55	9	1	1	1	157	17.5419	11.6636
553615	alpha-1 collagen type I, partial [Homo sapiens]	3.03397	6.36	12	1	1	1	472	44.6946	5.16064
64653183	Serpin peptidase inhibitor, clade B (ovalbumin), member 10 [Homo sapiens]	3.02761	6.8	1	1	1	1	397	45.3868	5.87158
7020957	unnamed protein product [Homo sapiens]	3.02028	1.11	104	1	2	2	993	109.236	5.42725
119618006	solute carrier family 25 (mitochondrial carrier; phosphate carrier), member 3, isoform CRA_c [Homo sapiens]	3.00063	5.19	7	1	1	1	231	26.0136	9.48096
270047085	immunoglobulin heavy chain variable region [Homo sapiens]	2.98509	31.82	1	1	1	1	88	9.82582	9.0415
40040218	unnamed protein product [Homo sapiens]	2.94426	32.95	1	1	1	1	88	9.55552	5.18604
119623333	apoptosis-inducing factor like, isoform CRA_d [Homo sapiens]	2.94103	3.63	7	1	1	1	578	63.7342	9.86182
221040506	unnamed protein product [Homo sapiens]	2.93918	16.18	1	1	1	1	136	14.7276	10.0083
270053266	immunoglobulin heavy chain variable region [Homo sapiens]	2.92968	22.9	1	1	1	2	131	14.7194	9.01221
123829	RecName: Full=Ig heavy chain V-II region SESS; Flags: Precursor	2.92692	10.88	3	1	1	1	147	16.3122	7.09326
37927289	Chain A, A Chemical, Genetic, And Structural Analysis Of The Nuclear Bile Acid Receptor Fxr	2.92178	13.79	1	1	1	1	232	27.0328	5.71924
296275	HLA-DRB4$0101 [Homo sapiens]	2.91064	82.76	1	1	1	1	29	2.85953	8.00146
119583278	hCG2038568, partial [Homo sapiens]	2.90811	15.18	1	1	1	1	112	12.7123	8.63135
2853277	WD splicing factor Hprp4p [Homo sapiens]	2.90435	2.5	7	1	1	1	520	58.1822	7.40088
112694586	immunoglobulin heavy chain variable region [Homo sapiens]	2.90421	18.81	1	1	1	1	101	10.8583	8.30908
119571921	formin-like 1, isoform CRA_c [Homo sapiens]	2.89747	13.21	2	1	1	1	212	23.2276	9.34912
34535327	unnamed protein product [Homo sapiens]	2.89739	14.88	1	1	1	1	215	21.7563	8.70459
40881289	unnamed protein product [Homo sapiens]	2.89729	4.21	8	1	1	1	309	34.8995	8.38232
194389826	unnamed protein product [Homo sapiens]	2.88829	8.75	5	1	1	1	160	17.6797	7.7085
361129718	Chain A, Solution Structure Of The Dimerization Domain Of Human Ribosomal Protein P1P2 HETERODIMER	2.88701	23.19	6	1	1	1	69	7.07965	4.55127
194380566	unnamed protein product [Homo sapiens]	2.88137	9.6	6	1	1	1	125	14.5881	8.68994
119574690	DEAD (Asp-Glu-Ala-Asp) box polypeptide 21, isoform CRA_a [Homo sapiens]	2.87674	7.54	5	1	1	1	199	22.5597	8.79248
4323920	immunoglobulin kappa light chain variable region [Homo sapiens]	2.87544	20	2	1	1	1	100	10.8143	5.96045
1335249	carboxy-propeptide of alpha 1 (III) procollagen [Homo sapiens]	2.87319	13.06	10	1	1	1	245	27.4483	5.51611
197725196	Chain A, Crystal Structure Of Il-23 In Complex With Neutralizing Fab	2.87219	8.41	1	1	1	1	214	23.4155	6.99072
112699833	immunoglobulin heavy chain variable region [Homo sapiens]	2.86854	23.76	1	1	1	1	101	10.8473	8.29443
194379836	unnamed protein product [Homo sapiens]	2.86364	4.72	7	1	1	1	254	29.4719	8.82178
545762836	cytochrome b (mitochondrion) [Homo sapiens]	2.86305	7.63	1	1	1	1	380	42.729	8.14795
183448389	Chain B, Crystal Structure Of Human Eukaryotic Translation Initiation Factor Eif5a	2.85863	17.39	3	1	1	1	138	15.1397	6.17627
119621461	ribosomal protein S7, isoform CRA_a [Homo sapiens]	2.8544	6.47	3	1	1	1	170	19.4478	10.2573
404249076	immunoglobulin gamma heavy chain variable region, partial [Homo sapiens]	2.84901	25.44	1	1	1	1	114	12.8391	8.60205
119616544	C-type lectin domain family 12 member B, isoform CRA_b [Homo sapiens]	2.84745	11.64	6	1	1	1	232	26.737	5.88428
119628414	hCG1807616 [Homo sapiens]	2.84591	14.65	1	1	1	1	198	21.772	5.5542
124504581	SAMD13 protein [Homo sapiens]	2.84361	19.05	3	1	1	1	147	16.0639	5.47803
284174	Ig heavy chain V region (DP-1) - human (fragment)	2.83926	11.22	9	1	1	1	98	10.8763	9.12939
119598316	hCG2036668, partial [Homo sapiens]	2.83881	13.43	1	1	1	1	216	21.9416	5.60498
519674316	immunoglobulin A heavy chain variable region, partial [Homo sapiens]	2.83527	23.58	1	1	1	1	123	13.1314	7.94287
40982484	unnamed protein product [Homo sapiens]	2.82805	24.74	1	1	1	1	97	11.521	9.1001
12620919	prosomal P27K protein [Homo sapiens]	2.82352	18.97	7	1	1	1	58	6.19626	8.96826
221044848	unnamed protein product [Homo sapiens]	2.8181	3.45	3	1	1	2	579	63.0813	7.85498
530362593	PREDICTED: protein FAM73A isoform X5 [Homo sapiens]	2.81255	4.55	6	1	1	1	593	66.4853	5.5542
61679988	Chain B, Crystal Structure Of The TollINTERLEUKIN-1 Receptor (Tir) Domain Of Human Il-1rapl	2.81091	11.95	1	1	1	1	159	18.8476	6.78564
194381766	unnamed protein product [Homo sapiens]	2.80935	11.52	4	1	1	1	165	19.1931	9.77393
221044944	unnamed protein product [Homo sapiens]	2.80561	3.09	8	1	1	1	518	59.3111	6.49365
119607958	zinc finger protein 482 [Homo sapiens]	2.79989	6.6	1	1	1	1	424	48.2048	6.75635
194390448	unnamed protein product [Homo sapiens]	2.79163	8.21	3	1	1	1	280	32.2189	9.20264
119587014	ATPase, Class II, type 9B, isoform CRA_b, partial [Homo sapiens]	2.791	9.39	1	1	1	1	330	35.4724	10.4624
40041124	unnamed protein product [Homo sapiens]	2.78987	11.36	8	1	1	1	132	14.1422	6.91748
40037956	unnamed protein product [Homo sapiens]	2.78915	18.8	1	1	1	1	117	13.0634	4.64014
75765948	Chain C, Structure Of The Third Kh Domain Of Hnrnp K In Complex With 15-Mer Ssdna	2.78763	18.29	1	1	1	1	82	8.8947	8.49951
189054432	unnamed protein product [Homo sapiens]	2.78695	6.44	1	1	1	1	295	31.643	6.37939
6599075	caveolin-1 [Homo sapiens]	2.78439	21.54	5	1	1	1	65	7.41067	5.78271
304563754	immunoglobulin gamma 4 heavy chain variable region [Homo sapiens]	2.78345	19.23	1	1	1	1	130	14.1449	8.86572
18676690	FLJ00244 protein [Homo sapiens]	2.77874	2.49	9	1	1	1	1124	125.84	8.49951
28193122	unnamed protein product [Homo sapiens]	2.77747	8.14	6	1	1	1	221	25.4624	6.52197
148921621	FOXN4 protein [Homo sapiens]	2.77732	4.84	1	1	1	1	517	55.2424	6.48096
4732139	smoothened [Homo sapiens]	2.76421	30	3	1	1	1	80	8.56403	5.23682
62088078	DHX57 protein variant [Homo sapiens]	2.76126	2.86	9	1	1	1	733	82.559	7.97217
4960030	Rab GDP dissociation inhibitor beta [Homo sapiens]	2.75886	4.18	6	1	1	1	359	41.0142	7.88428
119601895	solute carrier family 24 (sodium/potassium/calcium exchanger), member 4, isoform CRA_e [Homo sapiens]	2.75822	3.16	11	1	1	1	316	35.2403	6.56592
40977724	unnamed protein product [Homo sapiens]	2.74107	58.18	1	1	1	1	55	5.6959	8.27979
62630166	unknown [Homo sapiens]	2.73777	6.59	4	1	1	1	425	46.8848	4.75439
6624942	hypothetical protein [Homo sapiens]	2.73734	14.21	4	1	1	1	190	22.2043	5.47803
10433952	unnamed protein product [Homo sapiens]	2.7367	4	3	1	1	1	525	59.251	5.0083
41350956	C12orf51 protein [Homo sapiens]	2.73189	3.9	11	1	1	1	564	62.9406	6.65381
119579508	hydroxysteroid dehydrogenase like 2, isoform CRA_a, partial [Homo sapiens]	2.72858	5.64	6	1	1	1	319	34.7772	7.35693
578802666	PREDICTED: STAM-binding protein isoform X6 [Homo sapiens]	2.72701	4.16	1	1	1	1	457	51.7015	6.18896
385271660	anti-group 1 influenza HA immunoglobulin heavy chain variable region, partial [Homo sapiens]	2.72428	25.41	1	1	1	1	122	13.1864	7.94287
119625759	diacylglycerol O-acyltransferase 2-like 6 [Homo sapiens]	2.722	11.15	3	1	1	1	296	33.8238	9.90576
895845	p64 CLCP [Homo sapiens]	2.72071	8.57	17	1	1	1	210	23.5281	5.21143
2914183	Chain B, Mature Oxy-Cope Catalytic Antibody With Hapten	2.72039	8.6	1	1	1	1	221	23.5726	8.38232
365813387	Chain B, Crystal Structure Of A Raver1 Pri4 Peptide In Complex With Polypyrimidine Tract Binding Protein Rrm2	2.70948	15.38	12	1	1	1	130	14.1473	7.98682
119583896	hCG1994156 [Homo sapiens]	2.7067	22.06	1	1	1	1	68	7.88098	10.6821
7959167	KIAA1454 protein [Homo sapiens]	2.69134	1.58	1	1	1	1	1265	142.614	7.60596
386873	hla antigen, partial [Homo sapiens]	2.69051	6.41	2	1	1	1	359	40.523	6.30322
119589968	ATP-binding cassette, sub-family A (ABC1), member 7, isoform CRA_g [Homo sapiens]	2.68937	1.46	2	1	1	1	1505	163.796	7.47412
10046711	8.2 kDa differentiation factor [Homo sapiens]	2.68392	24.74	1	1	1	1	97	10.9636	9.99365
572153151	Chain I, Crystal Structure Of Ephb1	2.68321	7.38	9	1	1	1	298	33.631	6.39209
195539356	proteasome subunit beta type-5 isoform 2 [Homo sapiens]	2.67947	7.5	5	1	1	1	160	17.7705	7.23975
70798312	immunoglobulin heavy chain variable region [Homo sapiens]	2.67806	13.79	1	1	1	1	116	12.8974	9.0708
156633254	immunoglobulin lambda 6 light chain [Homo sapiens]	2.67673	26.79	1	1	1	1	112	11.9417	5.0083
14017851	KIAA1817 protein [Homo sapiens]	2.6755	3.11	3	1	1	1	997	108.822	9.18799
119579173	relaxin 1, isoform CRA_c [Homo sapiens]	2.6738	11.11	3	1	1	1	99	11.3399	8.71924
2495724	RecName: Full=Phosphatidate phosphatase LPIN2; AltName: Full=Lipin-2	2.67303	4.91	3	1	1	1	896	99.3372	5.32568
6650816	PRO1975 [Homo sapiens]	2.67241	5.34	7	1	1	2	393	44.1187	9.02686
119604840	glycoprotein, synaptic 2, isoform CRA_a, partial [Homo sapiens]	2.67125	18.37	1	1	1	1	98	10.3731	8.73389
322510055	RecName: Full=Ileal sodium/bile acid cotransporter; AltName: Full=Apical sodium-dependent bile acid transporter; Short=ASBT; AltName: Full=Ileal Na(+)/bile acid cotransporter; AltName: Full=Ileal sodium-dependent bile acid transporter; Short=IBAT; Short=ISBT; AltName: Full=Na(+)-dependent ileal bile acid transporter; AltName: Full=Sodium/taurocholate cotransporting polypeptide, ileal; AltName: Fu…	2.67033	6.03	2	1	1	1	348	37.6886	7.09326
3171053	immunoglobulin heavy chain variable region [Homo sapiens]	2.66936	23.77	2	1	1	1	122	13.1433	9.17334
399758	FBRNP [Homo sapiens]	2.66628	11.9	1	1	1	1	269	29.3384	8.29443
50949842	hypothetical protein [Homo sapiens]	2.66592	27.08	1	1	1	1	96	11.1146	6.52197
194384456	unnamed protein product [Homo sapiens]	2.6657	6.86	2	1	1	1	350	39.5927	9.30518
181238	cytochrome c1, partial [Homo sapiens]	2.66433	9.25	6	1	1	1	227	25.6888	7.45947
119630681	destrin (actin depolymerizing factor), isoform CRA_a [Homo sapiens]	2.65964	8.11	3	1	1	1	148	16.6096	8.33838
578840688	PREDICTED: D-dopachrome decarboxylase isoform X1 [Homo sapiens]	2.65926	14.35	1	1	1	1	209	22.5399	6.53662
119618258	acetyl-Coenzyme A carboxylase beta, isoform CRA_a [Homo sapiens]	2.65703	1.84	1	1	1	1	1307	147.147	8.17725
221046052	unnamed protein product [Homo sapiens]	2.65621	30.43	29	1	1	1	552	62.0758	11.2974
48425167	Chain B, Three-Dimensional Solution Structure Of Apo-S100p Protein Determined By Nmr Spectroscopy	2.65173	31.58	1	1	1	1	95	10.3772	4.88135
40980046	unnamed protein product [Homo sapiens]	2.6488	37.97	1	1	1	1	79	8.51515	11.0044
221046216	unnamed protein product [Homo sapiens]	2.64731	5.65	13	1	1	1	372	41.3824	5.021
193783585	unnamed protein product [Homo sapiens]	2.64652	5.95	2	1	1	1	370	41.4811	6.53662
545773382	cytochrome c oxidase subunit I, partial (mitochondrion) [Homo sapiens]	2.64624	6.65	1	1	1	1	466	51.9132	6.75635
56417715	SCL/TAL1 interrupting locus [Homo sapiens]	2.64559	13.81	1	1	1	1	210	23.0201	4.67822
194383268	unnamed protein product [Homo sapiens]	2.64307	7.33	9	1	1	1	150	16.8818	10.6675
22209024	Chromosome 2 open reading frame 69 [Homo sapiens]	2.64126	5.2	2	1	1	1	269	30.8983	8.42627
148753391	TTF1 protein [Homo sapiens]	2.64043	6.72	1	1	1	1	461	53.1492	8.22119
113472394	immunoglobulin heavy chain variable region [Homo sapiens]	2.6403	22.61	1	1	1	1	115	12.8529	7.73779
62913991	SSBP3 protein, partial [Homo sapiens]	2.63962	17.59	10	1	1	1	216	21.8099	6.12549
519672770	immunoglobulin A heavy chain variable region, partial [Homo sapiens]	2.6389	25.64	1	1	1	1	117	12.8203	8.85107
60219220	hypothetical protein [Homo sapiens]	2.63824	6.16	14	1	1	1	357	40.0345	7.09326
88683029	PROM2 protein [Homo sapiens]	2.63799	8.33	3	1	1	1	360	40.584	6.41748
119581314	ribosomal protein L27, isoform CRA_b [Homo sapiens]	2.63734	11.25	5	1	1	1	80	9.73444	10.5942
252092	HLBP14=14-kDa laminin binding protein [human, melanoma cells, Peptide Partial, 15 aa, segment 2 of 4]	2.63643	100	11	1	1	1	15	1.58973	7.18115
194318520	soluble IGF1R variant 2 [Homo sapiens]	2.63626	3.56	10	1	1	1	759	85.7582	6.81494
119595343	phosphoglucomutase 2-like 1 [Homo sapiens]	2.63583	3.22	4	1	1	1	622	70.4105	7.15186
448261618	low-density lipoprotein receptor class A domain-containing protein 1 isoform 3 [Homo sapiens]	2.63544	19.75	1	1	1	1	162	17.6617	5.14795
119585176	hCG1777807 [Homo sapiens]	2.63493	16.96	1	1	1	1	171	18.7479	9.39307
27900369	unnamed protein product [Homo sapiens]	2.63479	17.61	5	1	1	1	142	16.1074	8.86572
119611557	nicotinamide nucleotide adenylyltransferase 2, isoform CRA_d, partial [Homo sapiens]	2.63203	12.94	1	1	1	1	255	28.9736	7.62061
21336160	unnamed protein product [Homo sapiens]	2.63179	1.66	1	1	1	1	1082	121.6	8.14795
75765955	Chain A, Solution Structure Of The F-Actin Binding Domain Of Bcr- AblC-Abl	2.63148	12.31	1	1	1	1	130	14.1243	8.66064
1685239	immunoglobulin variable region, partial [Homo sapiens]	2.63142	19.67	1	1	1	1	122	13.7115	8.36768
159164174	Chain A, Solution Structure Of The First Ig-Like Domain Of Human Carcinoembryonic Antigen Related Cell Adhesion Molecule 8	2.62858	21.54	4	1	1	1	130	13.9961	6.53662
299856865	Chain D, Crystal Structure Of Epha2 Ectodomain In Complex With Ephrin-A5	2.62758	13.77	6	1	1	1	138	16.2877	7.7085
6808044	hypothetical protein [Homo sapiens]	2.62681	4.88	5	1	1	1	635	69.4205	6.21436
119613730	hCG2045588 [Homo sapiens]	2.62562	54.9	1	1	1	1	51	6.23018	10.0083
40976616	unnamed protein product [Homo sapiens]	2.62445	17.69	1	1	1	1	130	14.5543	4.4624
530383948	PREDICTED: DNA polymerase zeta catalytic subunit isoform X4 [Homo sapiens]	2.62258	0.78	8	1	1	1	2679	300.967	8.00146
21670687	immunoglobulin heavy chain VHDJ region [Homo sapiens]	2.62046	28	2	1	1	1	125	13.8405	4.75439
14336733	unknown [Homo sapiens]	2.62002	14.23	1	1	1	1	246	25.484	7.89893
2654488	dopamine transporter [Homo sapiens]	2.61704	31.58	4	1	1	1	95	10.3624	8.47021
10437965	unnamed protein product [Homo sapiens]	2.61699	8.57	3	1	1	1	210	23.6249	7.60596
578805875	PREDICTED: stabilin-1 isoform X5 [Homo sapiens]	2.61543	1.51	14	1	1	1	1521	162.368	7.72314
18027474	TRIMLESS beta [Homo sapiens]	2.61483	9.68	3	1	1	1	279	32.0474	6.72705
7245821	Chain L, Unliganded Mature Oxy-Cope Catalytic Antibody	2.6109	7.11	1	1	1	1	211	23.5245	7.1958
17942622	Chain B, The Unliganded Germline Precursor To The Sulfide Oxidase Catalytic Antibody 28b4.	2.60958	4.11	1	1	1	1	219	23.3525	8.63135
119597329	ADAM metallopeptidase domain 22, isoform CRA_h, partial [Homo sapiens]	2.609	14.49	1	1	1	1	214	23.3313	11.4438
1388000	bradykinin receptor [Homo sapiens]	2.6089	8.24	4	1	1	1	364	41.4134	8.25049
4324472	5c5-2 protein [Homo sapiens]	2.6083	28.28	1	1	1	1	99	10.5398	7.23975
40976460	unnamed protein product [Homo sapiens]	2.60493	68.63	1	1	1	1	51	5.5677	8.60205
21465965	Chain D, Structure Of The Human Replication Protein A (Rpa) Trimerization Core	2.60313	17.36	2	1	1	1	121	13.5599	5.08447
119622789	hCG1778301 [Homo sapiens]	2.60278	23.49	2	1	1	1	149	14.9448	9.20264
158259349	unnamed protein product [Homo sapiens]	2.60274	2.9	5	1	1	1	828	94.0316	9.0708
155722998	sodium-driven chloride bicarbonate exchanger isoform 2 [Homo sapiens]	2.60253	2.57	5	1	1	1	1088	122.562	6.34131
28447472	unnamed protein product [Homo sapiens]	2.60034	3.62	3	1	1	1	387	42.767	8.45557
25091738	RecName: Full=AN1-type zinc finger protein 5; AltName: Full=Zinc finger A20 domain-containing protein 2; AltName: Full=Zinc finger protein 216	2.5975	11.74	4	1	1	1	213	23.117	8.51416
578836106	PREDICTED: retinoblastoma-like protein 1 isoform X1 [Homo sapiens]	2.59732	3.24	5	1	1	1	896	101.089	7.56201
7650413	immunoglobulin heavy chain variable region [Homo sapiens]	2.59495	37.04	1	1	1	1	81	9.15931	8.1333
107558	R15 gamma peptide - human	2.59182	43.24	1	1	1	1	37	4.49425	4.52588
10697072	immunoglobulin heavy chain variable region [Homo sapiens]	2.5915	26.72	1	1	1	1	116	12.8882	8.07471
80975571	immunoglobulin heavy chain variable region VH [Homo sapiens]	2.59088	24.37	1	1	1	1	119	12.7231	5.96045
119620238	hCG1812972 [Homo sapiens]	2.58832	28.7	1	1	1	1	115	12.1213	11.1802
194384980	unnamed protein product [Homo sapiens]	2.58414	15.82	1	1	1	1	177	20.9438	9.59814
194378534	unnamed protein product [Homo sapiens]	2.58339	6.22	9	1	1	1	450	50.2436	8.52881
1498576	immunoglobulin heavy chain variable region, partial [Homo sapiens]	2.5821	29.21	1	1	1	1	89	9.88266	5.94775
353251634	Chain B, Orientation Of Rna Polymerase Ii Within The Human Vp16-Mediator-Pol Ii-Tfiif Assembly	2.58159	2.21	1	1	1	1	1224	138.663	6.52197
5689521	KIAA1092 protein [Homo sapiens]	2.57967	2.43	1	1	1	1	1154	128.29	7.1958
10440006	unnamed protein product [Homo sapiens]	2.57743	5.47	1	1	1	1	548	62.0167	8.66064
484973	Ig kappa chain V region (clone LUNm03) - human (fragment)	2.57689	21.62	1	1	1	1	111	11.8719	6.59521
143745282	RecName: Full=Rod outer segment membrane protein 1; Short=ROSP1; AltName: Full=Tetraspanin-23; Short=Tspan-23	2.57565	4.27	2	1	1	1	351	37.1814	6.04932
158257478	unnamed protein product [Homo sapiens]	2.57397	4.74	5	1	1	1	380	41.5698	5.2749
585379891	H1/H5 cross-reactive influenza antibody heavy chain VDJ region immunoglobulin, partial [Homo sapiens]	2.57258	24.41	1	1	1	1	127	14.0357	8.44092
564730862	Chain D, Crystal Structure Of The N Terminal Domain Of Wild Type Trif (tir-domain-containing Adapter-inducing Interferon-beta)	2.57197	20.51	1	1	1	1	156	16.9886	5.37646
119622919	transient receptor potential cation channel, subfamily M, member 5, isoform CRA_a [Homo sapiens]	2.57191	1.29	9	1	1	2	1088	123.098	6.75635
57157123	G-protein coupled receptor [Homo sapiens]	2.5717	3.83	1	1	1	1	915	102.051	8.44092
239916002	lens fiber membrane intrinsic protein isoform 2 [Homo sapiens]	2.57132	15.61	2	1	1	1	173	19.6608	9.5249
19575559	unnamed protein product [Homo sapiens]	2.57069	2.43	1	1	1	1	370	40.9786	10.0669
48425472	Chain D, Structure Of The Signal Recognition Particle Interacting With The Elongation-Arrested Ribosome	2.56977	12.26	6	1	1	1	106	12.0806	10.0376
473714	RNA helicase [Homo sapiens]	2.56904	4.56	1	1	1	1	439	47.3767	10.0083
297787757	Chain A, Metabotropic Glutamate Receptor Mglur7 Complexed With Ly3414 Antagonist	2.56884	3.95	7	1	1	1	481	53.5187	5.78271
221044864	unnamed protein product [Homo sapiens]	2.5667	7.03	7	1	1	1	427	46.8183	8.25049
2689443	R28830_2 [Homo sapiens]	2.5655	2.33	6	1	1	1	557	63.8208	8.86572
73909040	FMN1 protein [Homo sapiens]	2.56459	6.16	3	1	1	1	503	53.6286	4.81787
34536355	unnamed protein product [Homo sapiens]	2.56396	14.62	1	1	1	1	260	28.8012	7.73779
56675533	unnamed protein product [Homo sapiens]	2.56046	29.41	1	1	1	1	102	10.8093	8.38232
62088938	MCF.2 cell line derived transforming sequence variant [Homo sapiens]	2.55951	4.6	21	1	1	1	435	51.2407	6.41748
221041914	unnamed protein product [Homo sapiens]	2.55942	5.93	9	1	1	1	388	44.5611	4.99561
40042188	unnamed protein product [Homo sapiens]	2.55764	31.76	8	1	1	1	85	9.36909	10.2134
119591253	collagen, type IV, alpha 4, isoform CRA_b [Homo sapiens]	2.5576	2.02	12	1	1	1	1189	115.617	8.23584
361131805	Chain B, Crystal Structure Of Lrh-1/beta-catenin Complex	2.55701	9.09	1	1	1	1	352	39.9431	6.03662
530398119	PREDICTED: cell surface glycoprotein MUC18 isoform X2 [Homo sapiens]	2.55151	7.28	12	1	1	1	412	45.3662	5.18604
221039834	unnamed protein product [Homo sapiens]	2.55137	10.54	2	1	1	1	313	34.8415	8.93896
40046624	unnamed protein product [Homo sapiens]	2.55038	15.89	3	1	1	1	107	11.6273	9.99365
28827807	NACHT, LRR and PYD domains-containing protein 10 [Homo sapiens]	2.54986	4.27	1	1	1	1	655	74.9846	7.1958
193786297	unnamed protein product [Homo sapiens]	2.54953	3.75	12	1	1	1	506	56.7948	8.33838
48257075	BCAT2 protein, partial [Homo sapiens]	2.54907	5.54	4	1	1	1	379	42.8913	8.33838
119620454	hCG1815165, isoform CRA_c [Homo sapiens]	2.54717	20	1	1	1	1	100	11.4609	8.36768
119616996	hCG2009555 [Homo sapiens]	2.54615	13.71	1	1	1	1	124	14.011	9.43701
109730579	Collagen, type XXIV, alpha 1 [Homo sapiens]	2.54558	1.75	3	1	1	1	1714	175.416	8.26514
40040382	unnamed protein product [Homo sapiens]	2.54555	12.88	1	1	1	1	132	14.8114	8.90967
189030349	RecName: Full=Putative uncharacterized protein ENSP00000381961	2.5446	37.88	2	1	1	1	66	7.5349	11.4878
320042358	immunoglobulin heavy chain variable region [Homo sapiens]	2.54389	23.77	2	1	1	1	122	13.4453	7.12256
632933512	RNA-specific adenosine deaminase [Homo sapiens]	2.54234	2.77	1	1	1	1	1226	135.913	8.55811
119587019	ATPase, Class II, type 9B, isoform CRA_g [Homo sapiens]	2.54205	11.42	19	1	1	1	254	28.1711	5.43994
163869660	immunoglobulin light chain variable region [Homo sapiens]	2.54198	29.63	2	1	1	1	108	11.4005	4.77979
2145156	IgM rheumatoid factor RF-DI2, variable heavy chain [Homo sapiens]	2.54152	24.17	1	1	1	1	120	13.1784	7.94287
119600648	ras homolog gene family, member T1, isoform CRA_a [Homo sapiens]	2.5412	3.05	1	1	1	1	459	52.8066	8.1626
4337084	immunoglobulin lambda light chain variable region [Homo sapiens]	2.54087	75.68	1	1	1	1	37	4.09992	8.22119
112702748	immunoglobulin heavy chain variable region [Homo sapiens]	2.54033	23.76	1	1	1	1	101	10.7622	7.86963
28799745	unnamed protein product [Homo sapiens]	2.53982	7.17	1	1	1	1	307	34.5094	7.82568
219517915	Neuropilin 2 [Homo sapiens]	2.53678	3.24	1	1	1	1	926	104.116	5.17334
57157119	G-protein coupled receptor [Homo sapiens]	2.53559	2.95	1	1	1	1	542	60.0336	6.27783
119602114	likely ortholog of rat brain-enriched guanylate kinase-associated protein, isoform CRA_a [Homo sapiens]	2.53542	5.1	6	1	1	1	529	56.9336	5.32568
119605709	DnaJ (Hsp40) homolog, subfamily A, member 3, isoform CRA_a, partial [Homo sapiens]	2.53491	5.11	9	1	1	1	450	49.281	9.29053
119599423	calsyntenin 2, isoform CRA_b [Homo sapiens]	2.53471	6.41	5	1	1	1	608	67.8081	6.52197
58223096	anti-tetanus toxoid immunoglobulin light chain variable region [Homo sapiens]	2.53458	27.78	1	1	1	1	108	11.6359	8.49951
62702328	unknown [Homo sapiens]	2.53425	21.49	4	1	1	1	121	12.4875	8.83643
444733215	alternative protein TTYH2 [Homo sapiens]	2.53358	38.6	1	1	1	2	57	6.07608	11.4146
84105516	C21orf123 protein [Homo sapiens]	2.53186	9.42	1	1	1	1	138	14.9745	9.83252
49168450	ANXA9 [Homo sapiens]	2.53092	9.17	2	1	1	1	338	37.6215	5.75732
532164692	vacuolar protein-sorting-associated protein 36 isoform 3 [Homo sapiens]	2.53004	7.01	5	1	1	1	328	36.9342	7.48877
33570506	immunoglobulin kappa chain variable region [Homo sapiens]	2.52985	23.96	1	1	1	1	96	10.6552	5.05908
109730461	Syntaxin binding protein 5 (tomosyn) [Homo sapiens]	2.52933	2.69	1	1	1	1	1115	123.387	7.10791
10444345	CIG30 [Homo sapiens]	2.52843	12.71	2	1	1	1	236	27.2714	9.78857
4557501	cathepsin O preproprotein [Homo sapiens]	2.52729	7.79	2	1	1	1	321	35.9346	7.41553
119595384	serpin peptidase inhibitor, clade H (heat shock protein 47), member 1, (collagen binding protein 1), isoform CRA_c [Homo sapiens]	2.52672	3.05	8	1	1	1	361	40.658	8.41162
157829395	ubiquitously transcribed tetratricopeptide repeat protein Y-linked transcript variant 244 [Homo sapiens]	2.52646	23.02	3	1	1	1	126	14.1168	5.32568
119589203	olfactory receptor, family 51, subfamily M, member 1 [Homo sapiens]	2.52545	8.57	4	1	1	1	315	35.3957	8.83643
119577274	interleukin 28A (interferon, lambda 2) [Homo sapiens]	2.52515	7.5	1	1	1	1	400	42.428	9.72998
112696692	immunoglobulin heavy chain variable region [Homo sapiens]	2.5251	21.78	1	1	1	1	101	10.8624	8.96826
578837112	PREDICTED: oxysterol-binding protein 2 isoform X9 [Homo sapiens]	2.52487	4.34	1	1	1	1	461	52.4769	7.21045
388326835	Chain B, Crystal Structure Of The Two N-terminal Rrm Domains Of Hur Complexed With Rna	2.52458	6.21	6	1	1	1	177	19.7692	9.40771
44894233	TCR alpha chain [Homo sapiens]	2.52283	12.41	1	1	1	1	274	30.8763	6.23975
119588586	GPI-anchored membrane protein 1, isoform CRA_d [Homo sapiens]	2.52245	2.87	6	1	1	1	628	70.31	5.021
41281429	basic leucine zipper and W2 domain-containing protein 1 isoform 4 [Homo sapiens]	2.52201	7.65	6	1	1	1	353	40.5128	6.45557
119625999	UDP glucuronosyltransferase 2 family, polypeptide A1, isoform CRA_b [Homo sapiens]	2.52169	7.02	6	1	1	1	527	59.8592	8.92432
119617856	decorin, isoform CRA_a [Homo sapiens]	2.52004	9.13	3	1	1	1	252	27.9979	8.1333
13487375	inwardly-rectifying potassium channel Kir1.2 [Homo sapiens]	2.5195	79.41	6	1	1	1	34	3.92508	10.9458
119571227	hCG2043388 [Homo sapiens]	2.51935	16.41	7	1	1	1	195	21.2854	7.63525
40032048	unnamed protein product [Homo sapiens]	2.51794	9.64	1	1	1	1	197	21.574	11.1216
119612450	hCG1779572 [Homo sapiens]	2.51736	26.36	1	1	1	1	110	12.7717	10.1548
58202664	rotavirus-specific intestinal-homing antibody heavy chain variable region [Homo sapiens]	2.5173	26.05	1	1	1	1	119	12.7342	8.88037
29823335	unnamed protein product [Homo sapiens]	2.51721	1.18	4	1	1	1	2367	257.212	5.70654
578846035	PREDICTED: polycystin-1-like [Homo sapiens]	2.51548	4.32	2	1	1	1	509	53.5608	7.00537
343791333	anti-HIV-1 immunoglobulin heavy chain variable region, partial [Homo sapiens]	2.51481	24	3	1	1	1	125	14.0881	9.01221
159163499	Chain A, Solution Structure Of The Ph Domain Of Human Docking Protein Brdg1	2.51357	18.79	4	1	1	1	149	17.0409	6.02393
194384446	unnamed protein product [Homo sapiens]	2.51223	12.21	5	1	1	1	303	34.0468	10.9019
296434449	RecName: Full=UPF0723 protein C11orf83; Flags: Precursor	2.51203	31.18	2	1	1	1	93	10.0742	9.40771
84569966	Unknown (protein for MGC:131531) [Homo sapiens]	2.51092	12.5	1	1	1	1	192	21.7467	10.0669
112699896	immunoglobulin heavy chain variable region [Homo sapiens]	2.50898	14.15	1	1	1	1	106	11.4715	7.82568
524454108	IgG H chain [Homo sapiens]	2.50572	10.55	1	1	1	1	275	29.3794	8.1626
91979634	immunoglobulin heavy chain variable region [Homo sapiens]	2.50438	24.74	1	1	1	1	97	10.7574	9.27588
119621847	hCG2040428, partial [Homo sapiens]	2.50416	10.42	1	1	1	1	240	27.2498	7.88428
578846966	PREDICTED: putative uncharacterized protein LOC388882-like isoform X2 [Homo sapiens]	2.50193	11.63	1	1	1	1	215	24.5689	4.42432
324022755	potassium voltage-gated channel subfamily A member 2 isoform b [Homo sapiens]	2.50085	5.62	3	1	1	1	356	40.9394	5.04639
119597532	heterogeneous nuclear ribonucleoprotein U (scaffold attachment factor A), isoform CRA_a [Homo sapiens]	2.48166	2.14	11	1	1	1	513	57.6266	9.36377
578801287	PREDICTED: prospero homeobox protein 1 isoform X4 [Homo sapiens]	2.47457	2.35	5	1	1	1	680	76.4845	7.60596
169249224	immunoglobulin heavy chain constant alpha 1 membrane bound isoform 1 [Homo sapiens]	2.47208	5.71	58	1	1	1	175	19.6241	4.99561
6525168	concentrative nucleoside transporter [Homo sapiens]	2.47131	3.08	2	1	1	1	649	71.4653	7.73779
119584301	cereblon, isoform CRA_g [Homo sapiens]	2.46458	7.5	11	1	1	1	120	13.8571	5.23682
159164158	Chain A, Solution Structures Of The Whep-Trs Domain Of Human Methionyl-Trna Synthetase	2.45549	18.99	8	1	1	1	79	8.17844	9.74463
40041380	unnamed protein product [Homo sapiens]	2.45037	6.79	4	1	1	1	221	25.3463	5.35107
194373853	unnamed protein product [Homo sapiens]	2.44426	8.61	2	1	1	1	244	26.4041	7.18115
530375417	PREDICTED: ruvB-like 1 isoform X1 [Homo sapiens]	2.4374	2.78	5	1	1	1	396	43.8569	5.78271
6573673	Chain A, Crystal Structure Of The Pten Tumor Suppressor	2.43474	2.47	10	1	1	1	324	38.4113	8.5874
119612184	NIPA-like domain containing 2, isoform CRA_b [Homo sapiens]	2.42295	3.53	2	1	1	1	368	40.7586	8.92432
119625336	fibrinogen beta chain, isoform CRA_b [Homo sapiens]	2.41671	6.48	1	1	1	1	247	27.6982	7.98682
32394712	interferon-induced ISG12c delta isoform [Homo sapiens]	2.41548	22.81	7	1	1	1	57	5.43901	10.8433
119590886	hCG2040938, partial [Homo sapiens]	2.41507	18.69	1	1	1	1	107	11.8147	11.7515
116283351	CCDC6 protein [Homo sapiens]	2.40927	3.89	4	1	1	1	334	38.1399	9.39307
119632165	hypoxanthine phosphoribosyltransferase 1 (Lesch-Nyhan syndrome), isoform CRA_a [Homo sapiens]	2.40776	6.07	10	1	1	1	214	24.1283	6.40479
119604151	KIAA0265 protein, isoform CRA_b [Homo sapiens]	2.40035	4.76	7	1	1	1	231	26.0754	7.79639
194376544	unnamed protein product [Homo sapiens]	2.39858	15.2	1	1	1	2	125	14.2693	5.60498
10121865	topoisomerase II alpha-4 [Homo sapiens]	2.3803	2.24	1	1	1	1	581	64.7563	8.90967
119569482	solute carrier organic anion transporter family, member 6A1, isoform CRA_b [Homo sapiens]	2.38009	1.8	6	1	1	1	445	49.2336	8.67529
7959893	PRO2242 [Homo sapiens]	2.37753	16.44	4	1	1	1	73	8.42997	5.33838
119615677	hCG1818253, partial [Homo sapiens]	2.37049	15.87	1	1	1	1	126	14.0751	7.02002
119621016	solute carrier family 30 (zinc transporter), member 3, isoform CRA_b [Homo sapiens]	2.36906	2.6	1	1	1	1	500	53.486	8.19189
1495423	B-HLH DNA binding protein [Homo sapiens]	2.36534	14.56	1	1	1	1	206	21.2114	9.43701
62988897	unknown [Homo sapiens]	2.36117	2.53	7	1	1	1	711	78.9697	8.104
39939605	immunoglobulin heavy chain variable region [Homo sapiens]	2.36082	11.28	1	1	1	1	133	14.085	5.13525
40040938	unnamed protein product [Homo sapiens]	2.3598	5.88	13	1	1	1	170	19.0875	6.53662
119588867	hCG1992268 [Homo sapiens]	2.35932	17.82	1	1	1	1	101	11.7541	8.60205
119582347	hCG1982215, isoform CRA_v [Homo sapiens]	2.35348	1.71	2	1	1	1	817	89.6624	4.729
187385	myristoylated alanine-rich C-kinase substrate, partial [Homo sapiens]	2.34692	55.88	6	1	1	1	34	3.2746	8.73389
343478275	B9 domain-containing protein 1 isoform a [Homo sapiens]	2.3455	6.61	1	1	1	1	257	27.8359	10.9897
399227406	sterile alpha motif domain containing 11 splice variant ASV11 [Homo sapiens]	2.33917	1.78	1	1	1	1	619	65.6457	8.45557
485601410	Chain f, Structure Of The Human 40s Ribosomal Proteins	2.33439	16.25	5	1	1	1	80	9.41189	9.83252
119583073	kinesin family member 27, isoform CRA_c [Homo sapiens]	2.33237	3.34	10	1	1	1	389	45.4716	7.13721
14290586	TIMM50 protein [Homo sapiens]	2.3304	3.49	6	1	1	1	344	38.7862	8.36768
119624289	hypothetical protein DKFZp779B1540 [Homo sapiens]	2.32869	3.37	1	1	1	1	652	71.8863	8.47021
34533442	unnamed protein product [Homo sapiens]	2.32085	3.04	1	1	1	1	493	55.2636	9.45166
193806376	RecName: Full=Tetratricopeptide repeat protein GNN; Short=TPR repeat protein GNN; AltName: Full=Grp94-neighboring nucleotidase	2.31661	0.83	1	1	1	1	1318	151.587	8.25049
115305981	unnamed protein product [Homo sapiens]	2.30967	13.73	12	1	1	1	153	16.5418	7.75244
223972627	3-oxoacyl-[acyl-carrier-protein] synthase, mitochondrial isoform 2 precursor [Homo sapiens]	2.30715	4.79	4	1	1	2	376	40.0094	7.88428
119583325	hCG2039004 [Homo sapiens]	2.30421	10	2	1	1	1	140	15.1238	8.33838
259596	immunoglobulin VL region=humanized bispecific antibody [human, Peptide Recombinant, 107 aa]	2.30365	7.48	3	1	1	1	107	11.8769	8.44092
578823589	PREDICTED: ras association domain-containing protein 3 isoform X1 [Homo sapiens]	2.30305	7.02	2	1	1	1	228	26.3365	7.78174
114794318	Chain B, Acidic Residues At The Active Sites Of Cd38 And Adp-Ribosyl Cyclase Determine Naapd Synthesis And Hydrolysis Activities	2.29364	7.63	2	1	1	1	262	30.2468	6.62451
40041958	unnamed protein product [Homo sapiens]	2.28923	8.13	11	1	1	1	123	14.0902	5.0083
615276301	nephrocystin-4 isoform b [Homo sapiens]	2.28717	2.41	10	1	1	1	913	100.899	8.1626
50834176	unnamed protein product [Homo sapiens]	2.28522	1.09	10	1	1	1	733	83.6059	8.55811
119589872	hCG1814070, partial [Homo sapiens]	2.28295	16.06	1	1	1	1	137	15.075	11.9419
119622336	hCG1796123 [Homo sapiens]	2.27781	3.49	3	1	1	1	372	43.4017	9.01221
119628858	katanin p60 subunit A-like 1, isoform CRA_a [Homo sapiens]	2.27496	2.65	3	1	1	1	490	55.3572	6.7417
119597419	hCG2042174, partial [Homo sapiens]	2.2741	14.63	10	1	1	1	82	9.35406	10.1401
40039462	unnamed protein product [Homo sapiens]	2.27333	10.2	11	1	1	1	147	16.4441	3.95459
530381706	PREDICTED: NAD-dependent protein deacylase sirtuin-5, mitochondrial isoform X3 [Homo sapiens]	2.27274	5.65	1	1	1	1	283	31.7385	9.979
119611947	receptor interacting protein kinase 5, isoform CRA_b [Homo sapiens]	2.27148	5.1	10	1	1	1	255	29.2126	6.23975
304562429	immunoglobulin gamma 2 heavy chain variable region [Homo sapiens]	2.2692	11.36	1	1	1	1	132	14.3968	8.6167
38197069	PFKL protein, partial [Homo sapiens]	2.2692	2.26	12	1	1	1	486	53.6122	8.32373
111494163	Mediator complex subunit 26 [Homo sapiens]	2.25999	2	4	1	1	1	600	65.3635	9.08545
62420306	unknown [Homo sapiens]	2.2579	1.55	8	1	1	1	1291	145.092	8.23584
41472460	unknown [Homo sapiens]	2.2572	2.76	11	1	1	1	326	35.7518	7.88428
21740345	hypothetical protein [Homo sapiens]	2.25567	9.28	11	1	1	1	237	26.1853	6.52197
37781128	UEF3 [Homo sapiens]	2.25547	5.42	6	1	1	1	406	46.8224	8.74854
40041454	unnamed protein product [Homo sapiens]	2.2538	6.43	6	1	1	1	140	15.3193	10.2427
119625039	sorbin and SH3 domain containing 2, isoform CRA_d, partial [Homo sapiens]	2.25352	22.37	1	1	1	1	76	8.25323	7.25439
40030410	unnamed protein product [Homo sapiens]	2.2534	9.94	6	1	1	1	171	19.4247	6.55127
119610509	guanylate cyclase 2D, membrane (retina-specific) [Homo sapiens]	2.25136	1.04	4	1	1	1	862	93.4348	7.51807
145911175	immunoglobulin heavy chain variable region [Homo sapiens]	2.2504	18.48	1	1	1	1	92	10.3241	6.63916
194386918	unnamed protein product [Homo sapiens]	2.24971	4.35	1	1	1	1	230	26.475	10.3892
40046890	unnamed protein product [Homo sapiens]	2.24912	6.88	1	1	1	1	160	18.5474	8.35303
119571225	hCG2042779 [Homo sapiens]	2.24819	16.18	1	1	1	1	136	15.0213	6.25244
519673328	immunoglobulin A heavy chain variable region, partial [Homo sapiens]	2.24444	13.01	1	1	1	1	123	13.8377	8.85107
119620409	AHA1, activator of heat shock 90kDa protein ATPase homolog 2 (yeast), isoform CRA_c, partial [Homo sapiens]	2.24414	14.29	3	1	1	1	112	12.5316	9.34912
20150918	Chain A, Crystal Structure Of The N-Terminal Segment Of Human Eukaryotic Initiation Factor 2alpha	2.24043	6.04	3	1	1	1	182	21.1889	7.34229
18041762	immunoglobulin kappa light chain variable region [Homo sapiens]	2.24004	17.39	2	1	1	1	92	10.0989	8.47021
33667089	ligand-dependent nuclear receptor corepressor-like protein isoform 2 [Homo sapiens]	2.23531	6.6	2	1	1	1	318	35.385	5.09717
296439575	RecName: Full=Uncharacterized protein C11orf95	2.23425	1.62	1	1	1	1	678	73.152	6.16357
119614073	hCG2009678 [Homo sapiens]	2.23281	13.59	1	1	1	1	103	12.5396	10.3306
40981068	unnamed protein product [Homo sapiens]	2.23106	22.22	1	1	1	1	72	8.05371	5.2876
390136348	Chain H, Structure Of Dengue Virus Diii In Complex With Fab 2h12	2.22968	12.9	1	1	1	1	217	23.0061	6.7417
115430239	spectrin beta chain, non-erythrocytic 4 isoform sigma5 [Homo sapiens]	2.22928	2.06	9	1	1	1	678	77.1193	5.35107
16549375	unnamed protein product [Homo sapiens]	2.22766	7.14	1	1	1	1	168	18.8623	12.3081
119577179	hCG2041100, partial [Homo sapiens]	2.22419	22.95	1	1	1	1	61	6.47722	6.91748
401015111	tumor necrosis factor receptor superfamily member 11A isoform 2 precursor [Homo sapiens]	2.22146	5.7	10	1	1	1	263	28.9452	8.23584
39645003	AKR7A2 protein, partial [Homo sapiens]	2.22135	4.19	3	1	1	1	358	39.4327	7.1665
348204	immunoglobulin light-chain V-J region, partial [Homo sapiens]	2.2211	16.51	1	1	1	1	109	11.7478	8.93896
296179386	clathrin light chain A isoform e [Homo sapiens]	2.22079	5.95	6	1	1	1	168	18.0856	4.43701
16554278	unnamed protein product [Homo sapiens]	2.21895	4.85	7	1	1	1	206	23.9855	8.80713
2232013	zinc finger protein [Homo sapiens]	2.21748	1.9	1	1	1	1	474	54.3575	8.33838
163931089	Chain B, Ap2 Clathrin Adaptor Core	2.21695	3.55	15	1	1	1	591	66.8319	5.31299
40040316	unnamed protein product [Homo sapiens]	2.21368	14.29	5	1	1	1	91	10.6463	10.1548
530427583	PREDICTED: protein FAM27D1-like [Homo sapiens]	2.21362	7.59	1	1	1	1	237	26.4715	11.1069
211828173	VPS37D protein [Homo sapiens]	2.21359	7.56	3	1	1	1	238	26.2858	8.48486
119609155	COP9 constitutive photomorphogenic homolog subunit 7A (Arabidopsis), isoform CRA_c [Homo sapiens]	2.21056	8.66	5	1	1	1	127	13.6873	9.27588
14549677	immunoglobulin heavy chain variable region, partial [Homo sapiens]	2.20931	12.3	1	1	1	1	122	13.0673	9.1001
39938062	immunoglobulin heavy chain variable region [Homo sapiens]	2.20762	10.74	1	1	1	1	149	16.156	8.95361
21756038	unnamed protein product [Homo sapiens]	2.20571	7.07	5	1	1	1	184	19.8899	6.59521
119623105	testis expressed sequence 13B [Homo sapiens]	2.20232	6.41	1	1	1	1	312	33.9461	6.17627
74745319	RecName: Full=Keratinocyte proline-rich protein; Short=hKPRP	2.20221	2.07	1	1	1	1	579	64.0932	8.26514
40039256	unnamed protein product [Homo sapiens]	2.20175	14.58	3	1	1	1	96	9.45903	9.24658
119570637	hCG1818005, isoform CRA_b, partial [Homo sapiens]	2.19953	17.72	2	1	1	1	79	8.76467	5.38916
530395950	PREDICTED: MAP kinase-activating death domain protein isoform X20 [Homo sapiens]	2.19914	0.97	36	1	1	1	1231	136.075	6.1001
119630989	nucleolar protein 5A (56kDa with KKE/D repeat), isoform CRA_a [Homo sapiens]	2.19908	1.22	1	1	1	1	654	72.6913	9.40771
2258128	complement 9 [Homo sapiens]	2.19879	3.94	4	1	1	1	533	60.3593	5.59229
119626983	hCG2041610, partial [Homo sapiens]	2.19793	14.29	1	1	1	1	84	9.3658	9.34912
6453436	hypothetical protein [Homo sapiens]	2.19521	0.68	8	1	1	1	1908	208.208	6.22705
119615746	SFT2 domain containing 3, isoform CRA_a [Homo sapiens]	2.19463	9.3	3	1	1	1	215	21.7759	9.89111
308153674	RecName: Full=Zinc finger and BTB domain-containing protein 34	2.19322	3	4	1	1	1	500	55.4989	6.44287
40033114	unnamed protein product [Homo sapiens]	2.1907	5.86	1	1	1	1	222	24.6548	9.15869
119608588	potassium channel, subfamily T, member 1, isoform CRA_f, partial [Homo sapiens]	2.18944	1.49	13	1	1	1	1005	112.976	7.29834
55670733	Chain A, Crystal Structure Of Human Trp14	2.18891	9.76	1	1	1	1	123	13.9318	5.51611
119627432	hypothetical LOC339541, isoform CRA_b [Homo sapiens]	2.18779	6.19	6	1	1	1	307	33.9034	6.91748
530421172	PREDICTED: phosphorylase b kinase regulatory subunit alpha, liver isoform isoform X3 [Homo sapiens]	2.18677	0.58	6	1	1	1	1207	135.362	6.37939
21753693	unnamed protein product [Homo sapiens]	2.18262	5.16	3	1	1	1	349	38.3802	7.41553
37182623	MMP27 [Homo sapiens]	2.1826	2.53	1	1	1	1	513	58.9571	8.86572
20530135	growth differentiation factor 3A [Homo sapiens]	2.18245	5.79	3	1	1	1	363	41.3693	8.20654
40043478	unnamed protein product [Homo sapiens]	2.17959	10.67	10	1	1	1	150	17.5749	5.47803
70913399	T cell receptor alpha variable 7 [Homo sapiens]	2.17722	100	1	1	1	1	17	2.02108	8.63135
209402728	epididymis luminal protein 123 [Homo sapiens]	2.17711	1.56	1	1	1	1	1026	110.279	9.05615
119572848	transient receptor potential cation channel, subfamily M, member 4, isoform CRA_d [Homo sapiens]	2.17629	4.38	1	1	1	1	160	17.4856	8.08936
578845789	PREDICTED: COMM domain-containing protein 4-like [Homo sapiens]	2.17586	8	1	1	1	1	175	19.207	9.5835
68161840	hypothetical protein [Homo sapiens]	2.17553	5.06	6	1	1	1	237	25.7427	8.26514
119577337	hypothetical BC331191_1, isoform CRA_b [Homo sapiens]	2.17217	10.47	1	1	1	1	86	10.2552	5.12256
1800287	anti-HIV-1 gp120 V3 loop antibody DO142-10 light chain variable region [Homo sapiens]	2.17194	14.78	1	1	1	1	115	12.7322	7.94287
119574344	ankyrin repeat domain 30B, partial [Homo sapiens]	2.17023	0.85	3	1	1	1	826	91.8766	6.15088
21748490	FLJ00278 protein [Homo sapiens]	2.16948	10.8	1	1	1	1	176	19.7571	10.4771
119582059	hCG1980758, partial [Homo sapiens]	2.16859	6.18	1	1	1	1	275	29.687	7.51807
110832790	RecName: Full=Centromere protein L; Short=CENP-L; AltName: Full=Interphase centromere complex protein 33	2.16832	3.49	1	1	1	1	344	38.9727	6.52197
160285841	Chain B, Ephb2SNEW ANTAGONISTIC PEPTIDE COMPLEX	2.1678	10.1	15	1	1	1	208	23.6204	6.84424
262118589	Chain A, Crystal Structure Of Hnf4a Lbd In Complex With The Ligand And The Coactivator Pgc-1a Fragment	2.16741	5.65	22	1	1	1	230	25.9498	5.21143
40046942	unnamed protein product [Homo sapiens]	2.16605	8.06	8	1	1	1	124	13.8248	6.75635
221043596	unnamed protein product [Homo sapiens]	2.16561	9.72	4	1	1	1	144	16.4118	8.19189
221045894	unnamed protein product [Homo sapiens]	2.16538	8.06	5	1	1	1	186	21.0748	10.1255
25990364	P-glycoprotein [Homo sapiens]	2.16411	1.03	9	1	1	1	681	75.2924	8.48486
119625706	zinc finger, MYM-type 3, isoform CRA_a [Homo sapiens]	2.16236	0.66	3	1	1	1	1358	150.986	6.354
194381686	unnamed protein product [Homo sapiens]	2.1616	1.57	5	1	1	1	446	50.3795	6.25244
193785455	unnamed protein product [Homo sapiens]	2.16136	2.8	1	1	1	1	572	66.5604	9.43701
62630129	unknown [Homo sapiens]	2.16051	1.9	6	1	1	1	579	67.5379	8.38232
194381590	unnamed protein product [Homo sapiens]	2.15806	3.75	15	1	1	1	293	32.8496	5.71924
177926	nicotinic receptor alpha 5 subunit [Homo sapiens]	2.15766	3.63	3	1	1	1	468	53.2767	7.72314
3600098	aconitase precursor [Homo sapiens]	2.1575	2.33	1	1	1	1	600	65.3065	7.84033
194384004	unnamed protein product [Homo sapiens]	2.15728	6.02	6	1	1	1	266	29.9094	4.88135
158431483	Chain B, Human Ubiquitin-Conjugating Enzyme E2 H	2.15618	5.59	1	1	1	1	179	20.2161	6.43018
119587093	zinc finger protein 276, isoform CRA_c [Homo sapiens]	2.15423	2.68	13	1	1	1	373	41.8017	8.23584
51850711	unnamed protein product [Homo sapiens]	2.15392	2	2	1	1	1	701	78.0877	6.16357
28799163	unnamed protein product [Homo sapiens]	2.1534	9.25	5	1	1	1	173	19.5848	6.84424
33341718	PP10513 [Homo sapiens]	2.15252	19.8	1	1	1	1	101	10.9406	10.4331
22652550	pyrin-domain containing protein [Homo sapiens]	2.15187	11.24	2	1	1	1	89	10.0284	8.44092
47076986	unnamed protein product [Homo sapiens]	2.15141	4.76	1	1	1	1	357	38.8753	5.93506
115528754	ACAD11 protein [Homo sapiens]	2.14927	4.59	1	1	1	1	305	33.7545	9.05615
578817416	PREDICTED: alpha-N-acetylgalactosaminide alpha-2,6-sialyltransferase 6 isoform X5 [Homo sapiens]	2.14596	6.47	3	1	1	1	340	36.9807	10.2866
119614841	hCG1642624, isoform CRA_a [Homo sapiens]	2.14563	5	2	1	1	1	340	39.1496	5.85889
29334005	unnamed protein product [Homo sapiens]	2.14537	0.51	1	1	1	1	2334	258.173	6.59521
530427222	PREDICTED: nuclear pore complex protein Nup214 isoform X3 [Homo sapiens]	2.14464	0.43	1	1	1	1	2083	213.209	8.104
558026207	MHC class I antigen, partial [Homo sapiens]	2.144	15.28	1	1	1	1	72	8.39002	4.80518
49259285	Chain R, Structure Of The Human Mcad:etf Complex	2.14292	2.1	1	1	1	1	333	35.0576	8.38232
119630076	hCG1812836, isoform CRA_b, partial [Homo sapiens]	2.14167	8.4	1	1	1	1	131	14.4614	10.8433
1154674	MHC type I antigen [Homo sapiens]	2.1411	6.08	4	1	1	1	181	20.9881	5.66846
4884138	hypothetical protein [Homo sapiens]	2.13913	2.54	13	1	1	1	394	43.685	8.80713
194386786	unnamed protein product [Homo sapiens]	2.13889	8.06	4	1	1	1	186	21.0492	9.78857
530407730	PREDICTED: protein disulfide-isomerase-like protein of the testis isoform X1 [Homo sapiens]	2.13757	6.17	3	1	1	1	308	34.6882	6.45557
530396754	PREDICTED: dnaJ homolog subfamily B member 13 isoform X2 [Homo sapiens]	2.13672	4.58	3	1	1	1	262	30.0518	8.20654
78101144	Chain B, Crystal Structure Of The Catalytic Domain Of An Adenosine Deaminase That Acts On Rna (hadar2) Bound To Inositol Hexakisphosphate (ihp)	2.13671	3.97	17	1	1	1	403	44.9124	9.30518
119585962	hCG1989330 [Homo sapiens]	2.13574	7.41	1	1	1	1	162	16.5841	8.646
45708762	MIA2 protein, partial [Homo sapiens]	2.13552	3	1	1	1	1	434	48.8885	4.44971
119594460	chromosome 11 open reading frame 48, isoform CRA_c [Homo sapiens]	2.13499	10.57	2	1	1	1	123	14.2251	11.5317
530376869	PREDICTED: homeodomain-only protein isoform X1 [Homo sapiens]	2.1341	16.22	2	1	1	1	111	12.2151	7.29834
119615575	transmembrane protein 50A, isoform CRA_b [Homo sapiens]	2.13363	12.86	1	1	1	1	140	15.3116	6.26514
904790	unnamed protein product [Homo sapiens]	2.13311	13.04	2	1	1	1	115	13.2904	8.41162
194378596	unnamed protein product [Homo sapiens]	2.13299	2.96	3	1	1	1	676	72.0858	6.29053
3421130	E6-AP ubiquitin-protein ligase [Homo sapiens]	2.13291	13.24	9	1	1	1	68	7.8329	6.50732
193786774	unnamed protein product [Homo sapiens]	2.13258	1.9	13	1	1	1	630	73.1503	6.06201
159164351	Chain A, Solution Structure Of The Ch Domain From Human Mical-2	2.13248	15.7	14	1	1	1	121	13.5597	5.03369
119576935	Mov10, Moloney leukemia virus 10, homolog (mouse), isoform CRA_d, partial [Homo sapiens]	2.13204	3.39	10	1	1	1	561	63.8401	8.51416
371446035	immunoglobulin G heavy chain variable region, partial [Homo sapiens]	2.132	11.54	1	1	1	1	130	14.4651	7.91357
119580349	ring finger protein 185, isoform CRA_c, partial [Homo sapiens]	2.1318	16.52	1	1	1	1	115	12.9038	9.70068
11177516	tandem pore domain potassium channel THIK-1 [Homo sapiens]	2.13074	3.68	2	1	1	1	408	45.3628	8.25049
48476355	rhabdomyosarcoma antigen MU-RMS-40.22 [Homo sapiens]	2.13073	7.14	7	1	1	1	154	17.2472	9.78857
10438914	unnamed protein product [Homo sapiens]	2.13061	3.11	3	1	1	1	322	34.9966	4.88135
119605525	hCG1654197 [Homo sapiens]	2.12891	6.7	3	1	1	1	224	24.5372	8.83643
578817973	PREDICTED: E3 ubiquitin-protein ligase LRSAM1 isoform X2 [Homo sapiens]	2.12818	1.16	6	1	1	1	690	79.4988	5.84619
194378362	unnamed protein product [Homo sapiens]	2.12615	4.05	4	1	1	1	222	24.6019	8.44092
119622131	clusterin-like 1 (retinal), isoform CRA_c [Homo sapiens]	2.12341	4.51	7	1	1	1	288	33.9426	5.0083
119593997	polymerase (RNA) I polypeptide B, 128kDa, isoform CRA_b [Homo sapiens]	2.12323	1.33	10	1	1	1	824	93.4516	7.44482
259016156	RecName: Full=THO complex subunit 5 homolog; AltName: Full=Functional spliceosome-associated protein 79; Short=fSAP79; AltName: Full=NF2/meningioma region protein pK1.3; AltName: Full=Placental protein 39.2; Short=PP39.2; AltName: Full=hTREX90	2.12272	2.2	6	1	1	1	683	78.4579	6.87354
442565693	otopetrin-3 isoform 2 [Homo sapiens]	2.1226	2.08	5	1	1	1	578	64.3846	7.97217
40976374	unnamed protein product [Homo sapiens]	2.12243	25	7	1	1	1	88	9.93018	5.09717
197692625	methyl-CpG binding domain protein 3-like [Homo sapiens]	2.12091	5.67	2	1	1	1	194	21.549	7.94287
896476	hormone-sensitive lipase [Homo sapiens]	2.11925	2.97	10	1	1	1	775	84.075	6.7124
28800915	unnamed protein product [Homo sapiens]	2.11919	2.02	1	1	1	1	939	103.439	7.60596
119609635	ATP synthase, H+ transporting, mitochondrial F0 complex, subunit d, isoform CRA_b [Homo sapiens]	2.11905	8.76	1	1	1	1	137	15.7632	7.18115
444738547	alternative protein SPRY1 [Homo sapiens]	2.11887	25	1	1	1	1	52	5.70396	9.46631
221045258	unnamed protein product [Homo sapiens]	2.11873	4.46	6	1	1	1	224	23.9778	10.8726
21757857	unnamed protein product [Homo sapiens]	2.1178	7.49	5	1	1	1	334	37.766	9.02686
119574444	ATP-binding cassette, sub-family B (MDR/TAP), member 8, isoform CRA_d [Homo sapiens]	2.11759	11.05	12	1	1	1	190	20.6688	6.88818
189053760	unnamed protein product [Homo sapiens]	2.1162	3.75	5	1	1	1	427	48.4951	7.75244
550029	methylmalonyl CoA mutase, MCM {EC 5.4.99.2} [human, mut- methylmalonic acidemia patient, Peptide Partial Mutant, 274 aa]	2.11345	5.47	2	1	1	1	274	29.6454	6.55127
315488052	immunoglobulin variable region [Homo sapiens]	2.11168	11.81	1	1	1	1	127	13.7608	5.32568
408773052	truncated breast and ovarian cancer susceptibility protein 2, partial [Homo sapiens]	2.11159	52	1	1	1	1	25	3.04754	4.71631
578820330	PREDICTED: cyclic nucleotide-gated cation channel alpha-4 isoform X3 [Homo sapiens]	2.10968	3.55	3	1	1	1	535	61.4054	5.45264
6114718	T cell receptor beta chain variable region [Homo sapiens]	2.10967	16.9	1	1	1	1	71	7.58569	7.34229
440575999	alternative protein SETD1A [Homo sapiens]	2.10937	4.41	1	1	1	1	340	39.1028	12.2349
6254142	chondromodulin-I [Homo sapiens]	2.10781	12.5	5	1	1	1	120	13.7495	7.91357
15293621	olfactory receptor [Homo sapiens]	2.10648	5.09	8	1	1	1	216	24.5017	8.51416
119601012	hCG2026668, partial [Homo sapiens]	2.10289	24.53	1	1	1	1	53	6.29222	5.97314
358248275	Bardet-Biedl syndrome 4 protein isoform 2 [Homo sapiens]	2.1026	6.05	12	1	1	1	347	38.2576	6.87354
24430155	26S protease regulatory subunit 6B isoform 2 [Homo sapiens]	2.1023	5.43	4	1	1	1	387	43.4805	5.26221
578807499	PREDICTED: DNA-directed RNA polymerases I, II, and III subunit RPABC3 isoform X5 [Homo sapiens]	2.10069	12.95	2	1	1	1	139	15.5727	4.56396
254575045	Chain A, Crystal Structure Of Human Mocs3 Rhodanese-Like Domain	2.09999	5.51	2	1	1	1	127	14.1255	6.93213
34535952	unnamed protein product [Homo sapiens]	2.09691	7.69	1	1	1	1	143	15.996	9.56885
40043704	unnamed protein product [Homo sapiens]	2.09579	8.33	4	1	1	1	120	14.3871	4.84326
224808238	B cell antibody heavy chain variable region, partial [Homo sapiens]	2.09569	16.8	1	1	1	1	125	13.5624	9.20264
119569966	hCG1781035, partial [Homo sapiens]	2.09552	8.91	1	1	1	1	101	11.0386	8.60205
197304953	Chain B, Dj-1 Activation By Catechol Quinone Modification	2.09543	8.02	24	1	1	1	187	19.6324	7.32764
530395980	PREDICTED: serine/threonine-protein kinase BRSK2 isoform X3 [Homo sapiens]	2.09487	3.53	8	1	1	1	453	49.5402	9.33447
119623752	general transcription factor IIH, polypeptide 4, 52kDa [Homo sapiens]	2.09413	4.98	3	1	1	1	462	52.1533	9.0415
194387930	unnamed protein product [Homo sapiens]	2.09168	4.46	5	1	1	1	314	36.8428	8.79248
194374039	unnamed protein product [Homo sapiens]	2.09053	3.08	11	1	1	1	260	30.6015	9.05615
122892272	immunoglobulin heavy chain variable region [Homo sapiens]	2.08909	13.95	1	1	1	1	129	14.273	7.95752
10438861	unnamed protein product [Homo sapiens]	2.08832	1.96	6	1	1	1	917	102.652	6.75635
205689966	RecName: Full=Putative cathepsin L-like protein 6	2.08701	6.86	2	1	1	1	277	30.9235	6.15088
47057390	unnamed protein product [Homo sapiens]	2.08687	5.44	1	1	1	1	239	26.08	7.72314
29611624	G protein-coupled receptor PGR23 [Homo sapiens]	2.08567	4.79	1	1	1	1	146	15.9976	8.71924
353251640	Chain H, Orientation Of Rna Polymerase Ii Within The Human Vp16-Mediator-Pol Ii-Tfiif Assembly	2.08286	8.22	1	1	1	1	146	16.5011	4.70361
119572729	KDEL (Lys-Asp-Glu-Leu) endoplasmic reticulum protein retention receptor 1, isoform CRA_e [Homo sapiens]	2.08273	11.11	5	1	1	1	153	17.5493	7.89893
145580569	Chain B, Human Bir3 Domain Of Baculoviral Inhibitor Of Apoptosis Repeat-Containing 3 (Birc3)	2.08264	18.75	5	1	1	1	96	11.1013	7.72314
10636660	immunoglobulin heavy chain variable region [Homo sapiens]	2.08215	11.96	2	1	1	1	92	10.2592	10.1548
18676712	FLJ00255 protein [Homo sapiens]	2.08175	2.59	20	1	1	1	733	80.8152	7.03467
14583147	Kelch-like protein 1 [Homo sapiens]	2.08165	1.2	4	1	1	1	582	65.0011	6.03662
119594502	TAF6-like RNA polymerase II, p300/CBP-associated factor (PCAF)-associated factor, 65kDa, isoform CRA_c [Homo sapiens]	2.081	2.16	4	1	1	1	509	54.6964	9.27588
119610369	elaC homolog 2 (E. coli), isoform CRA_c [Homo sapiens]	2.0804	4.19	11	1	1	1	501	56.0589	7.43018
49457368	TBCA [Homo sapiens]	2.08033	16.67	2	1	1	1	108	12.8467	5.2876
545746392	serine-rich coiled-coil domain-containing protein 2 isoform 3 [Homo sapiens]	2.08028	2.47	7	1	1	1	567	62.7203	6.85889
119608560	chromosome 9 open reading frame 116, isoform CRA_a, partial [Homo sapiens]	2.07896	25.97	1	1	1	1	77	8.36727	11.1362
298508744	Chain A, Crystal Structure Of Human Mitochondrial Mterf Fragment (Aa 99-399) In Complex With A 12-Mer Dna Encompassing The Trnaleu(Uur) Binding Sequence	2.07884	3.23	9	1	1	1	310	35.6318	9.27588
119628607	hCG18126, isoform CRA_b [Homo sapiens]	2.07776	0.86	2	1	1	1	816	88.8745	8.42627
3169156	BC269730_4 [Homo sapiens]	2.07766	2.07	17	1	1	1	482	53.5275	8.93896
40044704	unnamed protein product [Homo sapiens]	2.07676	24.19	5	1	1	1	62	7.06264	7.29834
10434865	unnamed protein product [Homo sapiens]	2.07621	8.96	3	1	1	1	212	24.4181	7.38623
119630255	hCG2040581, partial [Homo sapiens]	2.07619	6.7	1	1	1	1	179	19.5432	9.53955
529481788	Chain C, Human Vps33a In Complex With A Fragment Of Human Vps16	2.0738	15.15	12	1	1	1	99	11.336	8.55811
40044046	unnamed protein product [Homo sapiens]	2.07319	18.18	3	1	1	1	110	12.1051	8.77783
20380408	INTS5 protein [Homo sapiens]	2.073	1.56	3	1	1	1	833	88.3912	7.25439
6841220	HSPC285 [Homo sapiens]	2.07271	10.38	3	1	1	1	212	22.0639	5.57959
38493111	Chain H, Structure Of A Complex Of The Golgin-245 Grip Domain With Arl1	2.07148	21.67	1	1	1	1	60	7.05341	6.69775
51094831	plexin A4 [Homo sapiens]	2.06985	1.18	4	1	1	1	850	93.5525	6.93213
41472389	unknown [Homo sapiens]	2.06955	9.23	9	1	1	1	195	22.6075	6.96143
62822422	unknown [Homo sapiens]	2.06923	7.25	2	1	1	1	193	21.6482	8.49951
194385444	unnamed protein product [Homo sapiens]	2.06908	3.11	1	1	1	1	450	51.1736	8.26514
7019867	unnamed protein product [Homo sapiens]	2.06898	4.6	7	1	1	1	391	44.6689	6.66846
15825656	Chain A, Crystal Structure Of Fibroblast Growth Factor 4 (fgf4)	2.06858	7.81	1	1	1	1	128	14.2395	9.89111
16550798	unnamed protein product [Homo sapiens]	2.06806	2.91	7	1	1	1	412	46.901	9.5249
119628022	hCG1787699 [Homo sapiens]	2.06687	7.86	2	1	1	1	140	15.4106	5.66846
194379176	unnamed protein product [Homo sapiens]	2.06668	5.24	6	1	1	1	191	21.6223	7.97217
119601859	KIAA2010, isoform CRA_b [Homo sapiens]	2.06589	3.78	2	1	1	1	556	63.4871	4.81787
194353946	homeobox protein Hox-D12 [Homo sapiens]	2.06555	2.59	2	1	1	1	270	29.013	9.80322
189083866	bile acid-CoA:amino acid N-acyltransferase [Homo sapiens]	2.06454	4.78	1	1	1	1	418	46.2701	6.99072
119604418	zinc finger protein 317, isoform CRA_c [Homo sapiens]	2.06384	2.39	12	1	1	1	419	48.4138	9.72998
62088436	p21-activated kinase 2 variant [Homo sapiens]	2.06323	5.02	9	1	1	1	279	31.1474	7.7085
119567882	hCG2029440, partial [Homo sapiens]	2.06286	12.06	1	1	1	1	141	15.7687	7.88428
388778229	immunoglobulin heavy chain variable region, partial [Homo sapiens]	2.06186	20.39	1	1	1	1	103	11.2535	6.50732
119623206	hCG18775, isoform CRA_b, partial [Homo sapiens]	2.06104	3.85	1	1	1	1	441	50.9814	6.7417
194387728	unnamed protein product [Homo sapiens]	2.06075	3.83	1	1	1	1	392	43.1175	5.42725
2654431	type XII collagen, partial [Homo sapiens]	2.06059	3.87	6	1	1	1	517	56.6919	5.03369
239582759	equatorin isoform 2 precursor [Homo sapiens]	2.06041	6.42	5	1	1	1	265	29.4575	4.98291
194381176	unnamed protein product [Homo sapiens]	2.05984	1.69	3	1	1	1	415	44.9768	6.13818
40046834	unnamed protein product [Homo sapiens]	2.05977	7.41	5	1	1	1	108	12.7269	9.49561
119604088	hypothetical protein DKFZp434G156, isoform CRA_b [Homo sapiens]	2.05865	2.3	17	1	1	1	434	49.4187	4.39893
84798094	immunoglobulin light chain variable region EV3-4-LC-5 [Homo sapiens]	2.05745	14.81	1	1	1	1	108	11.6027	7.38623
2340097	60% similarity to Z49912 (PID:g872093), match to Z41881 (NID:g564108), partial [Homo sapiens]	2.05667	5.43	8	1	1	1	184	21.1713	9.45166
530429173	PREDICTED: death domain-associated protein 6 isoform X3 [Homo sapiens]	2.05645	4.57	1	1	1	1	372	40.0846	4.32275
229892345	zinc finger protein GLI1 isoform 2 [Homo sapiens]	2.05633	1.94	6	1	1	1	978	104.562	7.12256
68566217	RecName: Full=Protein tyrosine phosphatase type IVA 1; AltName: Full=PTP(CAAXI); AltName: Full=Protein-tyrosine phosphatase 4a1; AltName: Full=Protein-tyrosine phosphatase of regenerating liver 1; Short=PRL-1; Flags: Precursor	2.05598	8.67	1	1	1	1	173	19.8022	8.96826
194379382	unnamed protein product [Homo sapiens]	2.05598	1.86	1	1	1	1	751	82.1364	8.63135
27753165	immunoglobulin heavy chain variable region [Homo sapiens]	2.05557	7.25	1	1	1	1	138	14.8935	8.6167
62630195	unknown [Homo sapiens]	2.05326	8.44	2	1	1	1	154	16.5213	5.23682
21757047	unnamed protein product [Homo sapiens]	2.05262	13.39	2	1	1	1	127	13.5726	8.54346
51094855	family with sequence similarity 40, member B [Homo sapiens]	2.05175	2.24	1	1	1	1	893	101.738	6.03662
40043190	unnamed protein product [Homo sapiens]	2.05096	8.24	11	1	1	1	85	8.76769	10.7993
119629117	hCG2020499, partial [Homo sapiens]	2.04994	14.89	1	1	1	1	94	10.2002	9.87646
194378580	unnamed protein product [Homo sapiens]	2.04885	3.46	5	1	1	1	376	42.6425	5.45264
182676484	RecName: Full=Putative proline dehydrogenase-like protein	2.04796	9.68	18	1	1	1	186	21.1343	8.11865
530391245	PREDICTED: SHC-transforming protein 3 isoform X1 [Homo sapiens]	2.04731	3.35	1	1	1	1	448	49.546	7.76709
578817848	PREDICTED: transducin-like enhancer protein 4 isoform X18 [Homo sapiens]	2.04667	1.83	6	1	1	1	764	83.2096	7.60596
22095217	immunoglobulin light chain variable region [Homo sapiens]	2.04631	10.83	2	1	1	1	120	12.43	7.23975
530379851	PREDICTED: AF4/FMR2 family member 4 isoform X2 [Homo sapiens]	2.04619	1.78	5	1	1	1	785	85.8227	9.15869
221316716	proteasome subunit alpha type-1 isoform 3 [Homo sapiens]	2.04576	11.54	6	1	1	1	130	14.6145	8.51416
221042434	unnamed protein product [Homo sapiens]	2.04566	2.36	17	1	1	1	381	42.3623	7.6792
119578216	hCG1775001, isoform CRA_a [Homo sapiens]	2.04507	1.12	7	1	1	1	717	79.6741	6.63916
4321151	formiminotransferase cyclodeaminase [Homo sapiens]	2.04476	6.85	8	1	1	1	146	16.1294	5.35107
14424095	RecName: Full=NUAK family SNF1-like kinase 1; AltName: Full=AMPK-related protein kinase 5; Short=ARK5; AltName: Full=Omphalocele kinase 1	2.04427	1.82	2	1	1	1	661	74.2588	8.82178
119591549	hCG1777462, isoform CRA_a [Homo sapiens]	2.04379	5.11	1	1	1	1	137	14.5902	8.76318
119619642	hCG1731070, partial [Homo sapiens]	2.04247	16.04	1	1	1	1	106	12.011	5.78271
40044514	unnamed protein product [Homo sapiens]	2.04205	17.65	3	1	1	1	51	6.08628	10.4185
325053894	Chain H, Egfr Kinase Domain Complexed With An Imidazo[2,1-B]thiazole Inhibitor	2.04177	5.2	5	1	1	1	327	37.0422	8.19189
40040960	unnamed protein product [Homo sapiens]	2.04103	17.35	4	1	1	1	98	10.9567	9.51025
194386284	unnamed protein product [Homo sapiens]	2.04102	8.16	31	1	1	1	196	21.1128	9.5835
194381152	unnamed protein product [Homo sapiens]	2.04056	3.15	2	1	1	1	572	64.7801	9.1001
119602022	T-cell leukemia/lymphoma 6, isoform CRA_b [Homo sapiens]	2.03968	9.22	1	1	1	1	141	15.8442	9.23193
145579474	Chain B, Diabetes Mellitus Due To A Frustrated Schellman Motif In Hnf-1a	2.0392	69.7	1	1	1	1	33	3.60088	4.4624
119598104	pleckstrin homology domain containing, family Q member 1, isoform CRA_b, partial [Homo sapiens]	2.03889	6.16	1	1	1	1	211	23.398	7.76709
205371873	RecName: Full=Protein ANKUB1; AltName: Full=Ankyrin repeat and ubiquitin domain-containing 1	2.03838	2.83	3	1	1	1	424	47.6167	8.95361
221046254	unnamed protein product [Homo sapiens]	2.03804	4.09	2	1	1	1	514	58.6313	7.12256
21740259	hypothetical protein [Homo sapiens]	2.03793	1.39	5	1	1	1	794	87.933	6.78564
544711067	T-complex protein 1 subunit theta isoform 4 [Homo sapiens]	2.03768	2.32	8	1	1	1	475	51.5533	5.23682
37196758	mitochondrial methionyl-tRNA synthetase [Homo sapiens]	2.03761	3.37	1	1	1	1	593	66.5847	8.08936
119629031	hCG2020245 [Homo sapiens]	2.03724	14.05	1	1	1	1	121	12.9952	7.21045
119597538	hCG2041487, partial [Homo sapiens]	2.03717	8.27	1	1	1	1	254	27.9587	8.41162
119629779	hCG1817323, isoform CRA_b [Homo sapiens]	2.03707	8.26	1	1	1	1	218	23.4889	9.17334
7106894	HSPC252 [Homo sapiens]	2.03669	5.88	1	1	1	1	323	35.9865	5.50342
33604112	CCDC102B protein [Homo sapiens]	2.03518	5.76	10	1	1	1	139	16.3222	5.50342
62088678	N-glycanase 1 variant [Homo sapiens]	2.03502	4.44	10	1	1	1	225	26.1201	6.53662
119584828	CKLF-like MARVEL transmembrane domain containing 7, isoform CRA_a [Homo sapiens]	2.03403	8.16	2	1	1	1	147	15.0761	12.0005
119596625	integrin beta 4 binding protein, isoform CRA_a [Homo sapiens]	2.03399	12.18	5	1	1	1	197	21.2766	4.76709
519672838	immunoglobulin A heavy chain variable region, partial [Homo sapiens]	2.03335	15.57	1	1	1	1	122	13.4985	4.80518
119623033	hCG1644442 [Homo sapiens]	2.03309	8.46	1	1	1	1	201	23.2036	8.36768
594149486	Chain B, Crystal Structure Of Cbp Bromodomain	2.03295	6.03	19	1	1	1	116	13.824	5.2749
119586943	F-box protein 15, isoform CRA_a [Homo sapiens]	2.03219	3.69	3	1	1	1	434	49.4184	7.85498
371446853	immunoglobulin G heavy chain variable region, partial [Homo sapiens]	2.0321	13.82	1	1	1	1	123	13.4886	7.12256
40979276	unnamed protein product [Homo sapiens]	2.03094	35.09	1	1	1	1	57	6.16874	5.78271
40040786	unnamed protein product [Homo sapiens]	2.03069	6.92	11	1	1	1	130	14.8161	4.67822
221040502	unnamed protein product [Homo sapiens]	2.03022	9.52	8	1	1	1	147	17.3633	9.5249
14589153	immunoglobulin heavy chain variable region [Homo sapiens]	2.02968	20.48	1	1	1	1	83	9.51777	10.0669
119570587	FLJ39237 protein [Homo sapiens]	2.02747	3.24	1	1	1	1	525	57.0445	6.26514
112697869	immunoglobulin heavy chain variable region [Homo sapiens]	2.02731	22	1	1	1	1	100	10.7472	5.32568
119589132	sphingomyelin phosphodiesterase 1, acid lysosomal (acid sphingomyelinase), isoform CRA_a [Homo sapiens]	2.02687	4.63	1	1	1	1	324	36.4953	8.646
512393278	fragile X mental retardation 1 [Homo sapiens]	2.02626	1.94	1	1	1	1	566	63.9424	8.39697
119625903	signal recognition particle 72kDa, isoform CRA_c [Homo sapiens]	2.02588	2.13	3	1	1	1	610	67.8374	9.40771
38488440	immunoglobulin heavy chain V-D-J region [Homo sapiens]	2.02572	12.04	1	1	1	1	108	11.8809	9.21729
21756433	unnamed protein product [Homo sapiens]	2.02475	7.1	3	1	1	1	183	21.027	9.83252
119570279	secreted frizzled-related protein 5 [Homo sapiens]	2.02397	5.36	2	1	1	1	317	35.5389	8.55811
119568149	hCG1772243, partial [Homo sapiens]	2.02331	6.15	1	1	1	1	130	14.5093	7.82568
119619611	chromosome 15 open reading frame 5 [Homo sapiens]	2.02233	17.02	1	1	1	2	94	11.4666	7.75244
50949538	hypothetical protein [Homo sapiens]	2.02173	4.66	14	1	1	1	408	45.8292	6.78564
119614526	chromosome 7 open reading frame 36 [Homo sapiens]	2.02169	5.75	3	1	1	1	226	25.2835	5.59229
221316769	ELAV-like protein 4 isoform 3 [Homo sapiens]	2.02098	3.39	2	1	1	1	383	42.4106	9.39307
74726650	RecName: Full=BolA-like protein 3	2.02043	13.08	1	1	1	1	107	12.1064	9.64209
119593222	hCG2042264, partial [Homo sapiens]	2.01957	5.76	1	1	1	1	191	20.756	6.43018
578800821	PREDICTED: digestive organ expansion factor homolog isoform X1 [Homo sapiens]	2.01851	2.11	1	1	1	1	568	64.9174	5.16064
354686630	immunoglobulin heavy chain variable region [Homo sapiens]	2.01804	12.82	1	1	1	1	78	8.95439	9.14404
371927701	Chain D, Crystal Structure Of Apo Human Ck1d	2.01782	5.07	20	1	1	1	296	34.2765	9.29053
33356967	Chain B, Crystal Structure Of Human Angiogenin In Complex With Fab Fragment Of Its Monoclonal Antibody Mab 26-2f	2.01756	8.52	1	1	1	1	223	23.6246	8.04541
119588589	hCG1785179 [Homo sapiens]	2.01743	18.85	1	1	1	1	122	13.6862	10.272
564731264	Chain B, Crystal Structure Of The Extracellular Domain Of Human Gaba(b) Receptor Bound To The Agonist Baclofen	2.01743	1.85	11	1	1	1	433	49.0387	7.12256
530384843	PREDICTED: WD repeat-containing protein mio isoform X5 [Homo sapiens]	2.01688	2.07	6	1	1	1	484	55.1407	6.53662
221040592	unnamed protein product [Homo sapiens]	2.01669	2.91	4	1	1	1	619	68.6791	8.71924
119614192	insulin-like growth factor 2 mRNA binding protein 3, isoform CRA_a [Homo sapiens]	2.01633	3.32	13	1	1	1	422	46.0965	9.48096
21756595	unnamed protein product [Homo sapiens]	2.01603	8.18	1	1	1	1	269	29.5352	11.5464
530403617	PREDICTED: DNA-(apurinic or apyrimidinic site) lyase isoform X2 [Homo sapiens]	2.01587	2.66	1	1	1	1	301	33.7872	7.91357
194379564	unnamed protein product [Homo sapiens]	2.01586	8.24	8	1	1	1	255	26.3182	9.51025
209572622	RecName: Full=cTAGE family member 2; Short=Protein cTAGE-2; AltName: Full=Cancer/testis antigen 21.2; Short=CT21.2	2.01516	2.68	4	1	1	1	745	85.2283	6.16357
14017817	KIAA1800 protein [Homo sapiens]	2.01472	3.13	1	1	1	1	736	84.211	7.29834
119597580	hCG1983020, isoform CRA_e [Homo sapiens]	2.01437	2.52	3	1	1	1	515	60.0533	8.646
59807731	TDRD5 protein, partial [Homo sapiens]	2.01348	2.03	4	1	1	1	787	87.9837	7.37158
1362826	Ig heavy chain V-J region - human (fragment)	2.01334	6.09	1	1	1	1	115	12.6882	9.17334
2960071	acyl-CoA synthetase-like protein [Homo sapiens]	2.0121	12.96	3	1	1	1	54	6.22169	10.4185
221042490	unnamed protein product [Homo sapiens]	2.0115	1.97	5	1	1	1	557	61.4212	5.10986
5689744	T-box transcription factor [Homo sapiens]	2.01084	6.5	6	1	1	1	200	23.1261	9.30518
91979430	immunoglobulin heavy chain variable region [Homo sapiens]	2.01072	23.08	2	1	1	1	91	10.1299	9.15869
194387332	unnamed protein product [Homo sapiens]	2.01055	2.47	1	1	1	1	324	37.1305	11.7075
341838320	MHC class I antigen [Homo sapiens]	2.01041	11.05	1	1	1	1	181	20.8551	6.88818
119574473	hepatocellular carcinoma-associated antigen 112, isoform CRA_a [Homo sapiens]	2.01007	5.12	4	1	1	1	215	23.4908	6.99072
221043214	unnamed protein product [Homo sapiens]	2.01003	2.35	6	1	1	1	638	72.1454	8.96826
532138042	Chain B, Structure Of C-terminal Coiled Coil Of Rasgrp1	2.00913	26.79	11	1	1	1	56	6.61551	6.52197
119599724	hCG2045407, partial [Homo sapiens]	2.00857	20.97	1	1	1	1	62	6.88316	5.93506
530416023	PREDICTED: zinc finger protein 30 homolog isoform X7 [Homo sapiens]	2.00806	3.09	5	1	1	1	518	61.4465	8.90967
525458843	cytochrome P450 3A43 isoform 4 [Homo sapiens]	2.00781	2.54	5	1	1	1	393	44.7788	9.12939
119620519	hypothetical protein FLJ31438, isoform CRA_c [Homo sapiens]	2.00758	18.25	14	1	1	1	137	15.4757	4.48779
51094740	LOC392659 [Homo sapiens]	2.00626	14.44	1	1	1	1	90	9.2037	8.646
578814590	PREDICTED: zinc finger and SCAN domain-containing protein 21 isoform X5 [Homo sapiens]	2.00579	2.33	3	1	1	1	386	42.848	7.28369
288965868	Chain B, Ligand Binding Domain Of Metabotropoc Glutamate Receptor Mglur5 Complexed With Glutamate	2.00545	1.83	10	1	1	1	492	55.3352	6.43018
887360	ORF; putative, partial [Homo sapiens]	2.00486	7.33	1	1	1	1	273	30.8291	5.05908
37728216	immunoglobulin heavy chain variable region [Homo sapiens]	2.00463	16.38	1	1	1	1	116	12.8992	7.95752
34201	unnamed protein product [Homo sapiens]	2.00441	12.73	5	1	1	1	110	12.4868	10.9019
10436952	unnamed protein product [Homo sapiens]	2.00441	3.75	5	1	1	1	267	31.1046	7.04932
4827036	peptidoglycan recognition protein 1 precursor [Homo sapiens]	2.00432	7.14	1	1	1	1	196	21.7167	8.5874
159164066	Chain A, Solution Structure Of Rsgi Ruh-051, A C1 Domain Of Stac3 From Human Cdna	2.00381	24.32	3	1	1	1	74	8.31001	9.11475
40982180	unnamed protein product [Homo sapiens]	2.00335	15.38	1	1	1	1	91	10.1284	8.30908
119627965	chromosome 1 open reading frame 91, isoform CRA_d [Homo sapiens]	2.00318	8.2	5	1	1	1	122	13.6721	7.59131
1772345	ras-related GTP-binding protein [Homo sapiens]	2.00294	5.98	1	1	1	1	184	20.6136	5.92236
119598288	GRAM domain containing 2, isoform CRA_a [Homo sapiens]	2.00274	3.33	3	1	1	1	300	34.3716	8.00146
194376796	unnamed protein product [Homo sapiens]	2.00225	2.58	17	1	1	1	426	46.5943	8.1333
46325261	microcephalin [Homo sapiens]	2.0015	5.21	5	1	1	1	384	41.8523	7.37158
93007481	anti-Rh(D) antibody immunoglobulin heavy chain variable region [Homo sapiens]	2.00114	13.11	1	1	1	1	122	13.6896	8.44092
194375502	unnamed protein product [Homo sapiens]	2.00098	3.46	7	1	1	1	405	44.8344	8.52881
119605238	cartilage intermediate layer protein 2, isoform CRA_a [Homo sapiens]	2.0009	1.38	4	1	1	1	1156	126.211	8.22119
13183305	MIL1 protein isoform 1 [Homo sapiens]	2.00066	7.96	8	1	1	1	201	22.5976	4.93213
189231268	anti-fluorescein immunoglobulin light chain variable region [Homo sapiens]	2.00057	25	1	1	1	1	28	3.10352	10.2573
119629688	chromosome 21 open reading frame 58, isoform CRA_b, partial [Homo sapiens]	1.95636	3.9	1	1	1	1	154	16.7528	12.0737
50812437	regulated in COPD kinase transcript variant 3 [Homo sapiens]	1.93682	0.53	3	1	1	1	1127	127.861	6.85889
40041160	unnamed protein product [Homo sapiens]	1.92927	19.64	2	1	1	1	56	6.24137	11.4438
221044936	unnamed protein product [Homo sapiens]	1.89573	1.79	10	1	1	1	559	62.7173	7.76709
17226648	immunoglobulin heavy chain variable region, partial [Homo sapiens]	1.89256	6.35	1	1	1	1	126	13.9968	9.05615
119625936	hCG1640454 [Homo sapiens]	1.88736	4.65	8	1	1	1	129	14.927	10.1108
119631998	hCG1812664, partial [Homo sapiens]	1.88472	14.29	1	1	1	1	56	6.28727	4.25928
578812294	PREDICTED: uncharacterized protein LOC102724585 [Homo sapiens]	1.82908	2.24	1	1	1	1	268	28.2514	9.77393
30802096	LSM11 protein, partial [Homo sapiens]	1.82367	2.55	2	1	1	1	353	38.5882	11.0776
119593268	biglycan, isoform CRA_b [Homo sapiens]	1.82061	3.3	2	1	1	1	394	44.282	7.51807
296434473	RecName: Full=Homeobox protein DBX2; AltName: Full=Developing brain homeobox protein 2	1.82018	2.36	3	1	1	1	339	36.5318	9.34912
2656123	p53 binding protein [Homo sapiens]	1.8114	1.23	5	1	1	1	815	93.4443	9.5249
3088352	ribosomal protein L31 [Homo sapiens]	1.7873	21.28	5	1	1	1	47	5.59294	9.31982
119625674	PR domain containing 5, isoform CRA_c [Homo sapiens]	1.78423	3.17	5	1	1	1	221	25.5658	9.53955
21903375	RecName: Full=Collagen alpha-1(VIII) chain; AltName: Full=Endothelial collagen; Contains: RecName: Full=Vastatin; Flags: Precursor	1.76099	0.94	3	1	1	1	744	73.3171	9.61279
193783630	unnamed protein product [Homo sapiens]	1.73886	11.76	1	1	1	1	102	11.8562	10.2866
157836397	Chain A, Rna Binding Domain 2 Of Human U1a Protein, Nmr, 20 Structures	1.71723	7.95	9	1	1	1	88	9.88003	5.8335
119614816	yippee-like 2 (Drosophila), isoform CRA_d [Homo sapiens]	1.715	8.77	3	1	1	1	114	11.9719	8.48486
194379742	unnamed protein product [Homo sapiens]	1.71494	2.83	6	1	1	1	212	24.2718	5.10986
194389854	unnamed protein product [Homo sapiens]	1.70485	2.48	14	1	1	1	282	31.2454	6.94678
119595460	hypothetical protein LOC283219, isoform CRA_b [Homo sapiens]	1.70262	2.13	2	1	1	1	329	36.9669	8.42627
30962605	histamine N-methyltransferase [Homo sapiens]	1.66909	3.17	9	1	1	1	221	25.3958	7.07861
47123516	C10orf118 protein, partial [Homo sapiens]	1.66647	4.59	1	1	1	1	218	24.436	5.52881
194380152	unnamed protein product [Homo sapiens]	1.66281	3.38	10	1	1	1	207	24.2189	4.71631
194379320	unnamed protein product [Homo sapiens]	1.65923	3.14	1	1	1	1	287	30.8283	11.312
4056412	BRG-1-HUMAN [AA 812-1440] [Homo sapiens]	1.65706	1.75	28	1	1	1	628	73.2179	8.73389
39644467	LANCL2 protein, partial [Homo sapiens]	1.65381	4.37	7	1	1	1	252	28.7193	8.39697
119610319	hCG1647425, partial [Homo sapiens]	1.63018	3.54	1	1	1	1	254	28.3413	9.53955
91979682	immunoglobulin heavy chain variable region [Homo sapiens]	1.62954	10.87	1	1	1	1	92	10.3703	9.33447
119597552	hCG1806822 [Homo sapiens]	1.62839	1.55	1	1	1	1	1032	95.074	10.8579
119611340	chromosome 1 open reading frame 9, isoform CRA_d [Homo sapiens]	1.61494	0.57	5	1	1	1	1405	156.32	5.41455
578826089	PREDICTED: tumor necrosis factor alpha-induced protein 2 isoform X1 [Homo sapiens]	1.61372	1.12	1	1	1	1	716	79.686	8.27979
119610596	transmembrane protein 102, isoform CRA_a [Homo sapiens]	1.61339	1.57	1	1	1	1	508	54.1407	5.90967
119603716	hCG2044641, partial [Homo sapiens]	1.60878	17.39	3	1	1	1	46	4.99755	7.44482
119632275	hCG1793821, isoform CRA_a [Homo sapiens]	1.6074	7.48	1	1	1	1	107	12.1389	5.49072
6102931	hypothetical protein [Homo sapiens]	1.603	2.67	11	1	1	1	262	29.8982	6.31592
221043670	unnamed protein product [Homo sapiens]	1.59769	6.45	1	1	1	1	155	16.104	6.12549
1517907	RAGE-3 ORF5; one of 3 possible coding regions [Homo sapiens]	1.59589	8.22	7	1	1	1	73	7.87442	10.77
157874535	Chain A, Nmr Structure Of The Alpha-Helical Hairpin Of P8mtcp1	1.59583	18.42	1	1	1	1	38	4.21299	8.19189
119607043	hCG1644292 [Homo sapiens]	1.59342	1.41	1	1	1	1	709	78.0907	6.90283
119594952	actinin, alpha 3 [Homo sapiens]	1.59233	1.22	5	1	1	1	576	66.4327	5.79541
11640574	MSTP033 [Homo sapiens]	1.5922	13.33	1	1	1	1	60	6.95561	10.4478
28071038	unnamed protein product [Homo sapiens]	1.5912	20.93	1	1	1	1	43	5.22271	11.0483
255918079	versican core protein isoform 4 precursor [Homo sapiens]	1.58445	0.61	3	1	1	1	1642	181.948	4.89404
20521005	KIAA0342 protein [Homo sapiens]	1.58323	0.32	4	1	1	1	2467	283.511	6.48096
371446332	immunoglobulin G heavy chain variable region, partial [Homo sapiens]	1.58253	3.97	2	1	1	1	126	13.8456	7.04932
40042660	unnamed protein product [Homo sapiens]	1.5813	11.27	11	1	1	1	71	8.06213	8.01611
7023067	unnamed protein product [Homo sapiens]	1.58124	1.41	24	1	1	1	354	39.885	4.97021
119570164	hCG2044982 [Homo sapiens]	1.58009	4.92	1	1	1	1	122	13.3668	10.814
553281	erythropoietin receptor, partial [Homo sapiens]	1.57721	7.29	11	1	1	1	96	10.5062	4.61475
119615334	chromosome 1 open reading frame 166, isoform CRA_b, partial [Homo sapiens]	1.57266	1.5	1	1	1	1	400	41.581	11.356
34327986	KIAA1894 protein [Homo sapiens]	1.57165	0.24	10	1	1	1	2977	325.415	5.8208
119619594	TBC1 domain family, member 2B, isoform CRA_a [Homo sapiens]	1.57146	1.92	10	1	1	1	312	36.4336	5.85889
16548917	unnamed protein product [Homo sapiens]	1.56534	4.41	7	1	1	1	136	14.992	6.69775
119628585	solute carrier family 12 (potassium/chloride transporters), member 7, isoform CRA_c [Homo sapiens]	1.5609	1	21	1	1	1	501	57.4523	9.15869
930044	unnamed protein product [Homo sapiens]	1.56012	9.09	2	1	1	1	77	8.17607	10.0083
119613734	hCG1985681 [Homo sapiens]	1.55972	7.69	1	1	1	1	130	14.6437	8.74854
247426073	immunoglobulin heavy chain variable region [Homo sapiens]	1.55773	5.51	2	1	1	1	127	13.8738	6.62451
194390218	unnamed protein product [Homo sapiens]	1.55604	2.05	3	1	1	1	293	32.4364	6.62451
4009513	protoporphyrinogen oxidase mutant [Homo sapiens]	1.55419	25	13	1	1	1	32	3.3347	6.31592
124504629	EGFR protein [Homo sapiens]	1.5513	1.8	1	1	1	1	388	42.1154	7.48877
119615739	LIM and senescent cell antigen-like domains 2, isoform CRA_b, partial [Homo sapiens]	1.55086	3.25	17	1	1	1	154	16.2002	10.0376
21752253	unnamed protein product [Homo sapiens]	1.54893	2.07	6	1	1	1	484	57.6367	8.49951
578824856	PREDICTED: serine/threonine-protein kinase Nek5 isoform X3 [Homo sapiens]	1.54832	1.49	4	1	1	1	402	45.975	9.5542
119593870	hCG1987469, isoform CRA_a, partial [Homo sapiens]	1.54357	1.91	1	1	1	1	314	33.3986	9.36377
119589078	olfactory receptor, family 2, subfamily D, member 3 [Homo sapiens]	1.54327	1.91	13	1	1	1	314	35.6908	8.96826
119621301	DEAD (Asp-Glu-Ala-Asp) box polypeptide 1, isoform CRA_c [Homo sapiens]	1.54308	1.86	8	1	1	1	377	41.478	7.1665
51095136	similar to Argininosuccinate synthase (Citrulline--aspartate ligase) [Homo sapiens]	1.5406	3.29	1	1	1	1	213	24.1643	7.75244
119576360	hCG1778706 [Homo sapiens]	1.54042	2.53	1	1	1	1	277	31.6059	7.07861
119600179	nuclear factor of kappa light polypeptide gene enhancer in B-cells inhibitor, zeta, isoform CRA_b [Homo sapiens]	1.5388	1.01	3	1	1	1	596	64.2582	7.06396
194380996	unnamed protein product [Homo sapiens]	1.53746	2.64	17	1	1	1	227	26.1576	8.89502
119622900	hCG1648122 [Homo sapiens]	1.53383	1.63	3	1	1	1	368	39.0661	12.0444
40976252	unnamed protein product [Homo sapiens]	1.53334	6.03	6	1	1	1	116	12.3346	9.29053
119620568	chromosome 2 open reading frame 30, isoform CRA_a [Homo sapiens]	1.53296	1.63	5	1	1	1	429	48.8512	6.25244
6841066	calcium-binding transporter [Homo sapiens]	1.53205	1.22	10	1	1	1	411	45.7903	5.46533
7020012	unnamed protein product [Homo sapiens]	1.53181	2.3	10	1	1	1	261	30.1262	7.32764
34528547	unnamed protein product [Homo sapiens]	1.52887	8.13	1	1	1	1	123	14.3256	9.84717
119571434	nitric oxide synthase 2A (inducible, hepatocytes), isoform CRA_b, partial [Homo sapiens]	1.52736	2.94	1	1	1	1	306	34.1585	9.14404
22095219	immunoglobulin light chain variable region [Homo sapiens]	1.5236	6.42	1	1	1	1	109	11.7617	5.98584
9802308	iron regulatory protein 1 [Homo sapiens]	1.52208	0.76	1	1	1	1	790	87.0336	6.55127
50949614	hypothetical protein [Homo sapiens]	1.52155	1.88	2	1	1	1	533	60.7503	8.88037
39962935	ROBO2 protein, partial [Homo sapiens]	1.52071	2.05	10	1	1	1	341	37.1803	5.69385
119592203	malate dehydrogenase 2, NAD (mitochondrial), isoform CRA_b [Homo sapiens]	1.5201	2.6	45	1	1	1	231	24.5788	7.98682
40043026	unnamed protein product [Homo sapiens]	1.51837	6.35	10	1	1	1	126	14.3865	9.43701
1093622	Id3 gene	1.51617	5.04	4	1	1	1	119	12.9607	5.8335
340780553	Chain A, Crystal Structure Of Faf1 Ubx Domain In Complex With P97VCP N DOMAIN Reveals The Conserved Fcisp Touch-Turn Motif Of Ubx Domain Suffering Conformational Change	1.51456	2.81	2	1	1	1	178	20.2445	5.51611
311771787	uncharacterized protein C8orf58 isoform 3 [Homo sapiens]	1.51306	2	3	1	1	1	300	32.0042	6.23975
22760973	unnamed protein product [Homo sapiens]	1.51099	1.68	2	1	1	1	357	41.2716	9.71533
119630471	hCG2042829, partial [Homo sapiens]	1.50957	3.85	1	1	1	1	156	17.3388	7.76709
14249280	N-alpha-acetyltransferase 11 [Homo sapiens]	1.50952	2.62	4	1	1	1	229	25.9624	5.17334
578826539	PREDICTED: magnesium transporter NIPA2 isoform X13 [Homo sapiens]	1.50848	2.55	8	1	1	1	274	30.0829	6.40479
38541852	CMYA5 protein, partial [Homo sapiens]	1.50797	1.63	1	1	1	1	369	41.703	5.5415
34531444	unnamed protein product [Homo sapiens]	1.50708	3.02	2	1	1	1	298	32.9489	5.40186
930048	collagen-like protein (447 AA) [Homo sapiens]	1.50639	1.79	1	1	1	1	447	41.8031	8.01611
39644924	LRIG1 protein, partial [Homo sapiens]	1.5056	2.4	11	1	1	1	417	44.5349	6.52197
221046018	unnamed protein product [Homo sapiens]	1.50518	3.35	5	1	1	1	179	19.5465	6.44287
18676784	unnamed protein product [Homo sapiens]	1.50409	3.4	6	1	1	1	235	26.5595	6.63916
578842780	PREDICTED: neurogenic locus notch homolog protein 2-like isoform X1 [Homo sapiens]	1.5038	1.57	1	1	1	1	446	48.6879	7.94287
300087065	anti-Venezuelan equine encephalitis virus immunoglobulin light chain variable region [Homo sapiens]	1.50285	8.11	1	1	1	1	111	11.6236	4.77979
30583297	eukaryotic translation initiation factor 2C, 2 [Homo sapiens]	1.50132	1.2	10	1	1	1	585	66.2099	9.27588
21756090	unnamed protein product [Homo sapiens]	1.50036	0.97	10	1	1	1	515	57.1853	9.31982
119585666	inter-alpha (globulin) inhibitor H3, isoform CRA_a [Homo sapiens]	1.50007	1.04	9	1	1	1	670	75.0311	5.93506
