# Supplementary material for: p62/SQSTM1 interacts with vimentin to enhance breast cancer metastasis
Source: Carcinogenesis. 2017 Sep 12;38(11):1092–103. doi: 10.1093/carcin/bgx099 (PMC5862327; doi:10.1093/carcin/bgx099)
Supplement: Supplementary-Table-3 [file bgx099_suppl_supplementary-table-3.xlsx]

## Sheet: Sheet1
Accession	Description	Score	Coverage	# Proteins	# Unique Peptides	# Peptides	# PSMs	Molecular Function	Cellular Component	Biological Process	Pfam IDs	# AAs	MW [kDa]	calc. pI
6166599	RecName: Full=Myosin-9; AltName: Full=Cellular myosin heavy chain, type A; AltName: Full=Myosin heavy chain 9; AltName: Full=Myosin heavy chain, non-muscle IIa; AltName: Full=Non-muscle myosin heavy chain A; Short=NMMHC-A; AltName: Full=Non-muscle myosin heavy chain IIa; Short=NMMHC II-a; Short=NMMHC-IIA	182.696	34.34	27	44	56	57				Retrival Error	1960	226.392	5.60498
181402	epidermal cytokeratin 2 [Homo sapiens]	246.667	55.5	21	29	37	87				Retrival Error	645	65.8254	8.00146
41322916	plectin isoform 1 [Homo sapiens]	66.2871	7.28	84	26	30	30				Retrival Error	4684	531.466	5.96045
123648	RecName: Full=Heat shock cognate 71 kDa protein; AltName: Full=Heat shock 70 kDa protein 8; AltName: Full=Lipopolysaccharide-associated protein 1; Short=LAP-1; Short=LPS-associated protein 1	101.105	40.4	34	24	30	38				Retrival Error	646	70.8542	5.51611
239938886	RecName: Full=Keratin, type I cytoskeletal 9; AltName: Full=Cytokeratin-9; Short=CK-9; AltName: Full=Keratin-9; Short=K9	193.591	56.18	19	23	26	64				Retrival Error	623	62.0268	5.23682
74735628	RecName: Full=Sequestosome-1; AltName: Full=EBI3-associated protein of 60 kDa; Short=EBIAP; Short=p60; AltName: Full=Phosphotyrosine-independent ligand for the Lck SH2 domain of 62 kDa; AltName: Full=Ubiquitin-binding protein p62	225.014	72.27	354	23	24	68				Retrival Error	440	47.6569	5.22412
63087903	unnamed protein product [Homo sapiens]	3229.72	65.37	16	16	17	938				Retrival Error	231	24.2557	7.91357
194388850	unnamed protein product [Homo sapiens]	89.0513	43.51	38	14	23	33				Retrival Error	547	58.6426	7.72314
113950	RecName: Full=Annexin A2; AltName: Full=Annexin II; AltName: Full=Annexin-2; AltName: Full=Calpactin I heavy chain; AltName: Full=Calpactin-1 heavy chain; AltName: Full=Chromobindin-8; AltName: Full=Lipocortin II; AltName: Full=Placental anticoagulant protein IV; Short=PAP-IV; AltName: Full=Protein I; AltName: Full=p36	38.8269	37.46	30	13	14	14				Retrival Error	339	38.5798	7.75244
119631419	titin, isoform CRA_a [Homo sapiens]	64.9548	0.74	128	13	24	33				Retrival Error	34942	3878.84	6.37939
225733965	Chain L, Human Thrombopoietin Neutralizing Antibody Tn1 Fab	344.395	52.11	17	12	12	114				Retrival Error	213	23.3252	8.29443
119581085	keratin 10 (epidermolytic hyperkeratosis; keratosis palmaris et plantaris), isoform CRA_b [Homo sapiens]	312.722	58.33	73	12	35	115				Retrival Error	624	63.3079	5.21143
189306	nucleolin [Homo sapiens]	37.3794	19.24	15	12	12	14				Retrival Error	707	76.2982	4.69092
425518	anti-colorectal carcinoma heavy chain [Homo sapiens]	737.725	44.98	16	12	16	245				Retrival Error	458	50.5699	6.66846
578837003	PREDICTED: histone acetyltransferase p300 isoform X1 [Homo sapiens]	31.1175	7.58	35	12	12	12				Retrival Error	2388	261.219	8.47021
146345444	RecName: Full=Kelch-like ECH-associated protein 1; AltName: Full=Cytosolic inhibitor of Nrf2; Short=INrf2; AltName: Full=Kelch-like protein 19	42.3341	23.24	12	11	11	13				Retrival Error	624	69.6207	6.44287
119614804	clathrin, heavy polypeptide (Hc), isoform CRA_d [Homo sapiens]	30.0341	8.54	21	11	11	11				Retrival Error	1639	187.771	5.69385
169404698	Chain D, Pyruvate Kinase M2 Is A Phosphotyrosine Binding Protein	31.7268	24.13	56	11	11	14				Retrival Error	518	56.5204	7.82568
189502784	mitochondrial heat shock 60kD protein 1 variant 1 [Homo sapiens]	25.233	19.16	18	10	10	11				Retrival Error	569	60.6423	6.03662
221042022	unnamed protein product [Homo sapiens]	28.0321	19.7	14	9	10	10				Retrival Error	665	72.3561	5.93506
119608213	spectrin, alpha, non-erythrocytic 1 (alpha-fodrin), isoform CRA_c [Homo sapiens]	24.003	4.9	32	9	9	11				Retrival Error	2427	279.272	5.36377
1195531	type I keratin 16 [Homo sapiens]	99.0066	47.99	54	9	21	39				Retrival Error	473	51.2062	5.04639
2769254	NIPSNAP2 protein [Homo sapiens]	35.155	38.25	4	9	11	15				Retrival Error	285	33.7483	9.36377
378404908	glyceraldehyde-3-phosphate dehydrogenase isoform 2 [Homo sapiens]	32.8293	40.61	12	8	9	12				Retrival Error	293	31.528	7.60596
119578453	alpha tubulin, isoform CRA_b [Homo sapiens]	22.5065	25.48	50	8	8	8				Retrival Error	416	46.2838	5.08447
194382178	unnamed protein product [Homo sapiens]	29.1065	17.74	9	8	8	10				Retrival Error	530	56.8127	6.87354
23491735	ribosomal protein L10a [Homo sapiens]	23.3274	37.33	13	8	8	9				Retrival Error	217	24.8115	9.93506
239938658	RecName: Full=Protein kinase C iota type; AltName: Full=Atypical protein kinase C-lambda/iota; Short=PRKC-lambda/iota; Short=aPKC-lambda/iota; AltName: Full=nPKC-iota	26.4472	15.27	25	7	7	8				Retrival Error	596	68.2183	5.84619
15341992	Unknown (protein for IMAGE:4347401), partial [Homo sapiens]	15.3243	26.86	12	7	7	7				Retrival Error	242	26.5404	9.65674
516764	motor protein [Homo sapiens]	20.2928	13.18	24	7	7	7				Retrival Error	721	79.6593	5.98584
190192192	filamin B [Homo sapiens]	18.5109	3.92	42	7	7	7				Retrival Error	2578	275.527	5.80811
568786378	Chain A, Structure Of The Mammalian Ribosomal Pre-termination Complex Associated With Erf1-erf3-gdpnp	13.4812	16.67	33	7	7	7				Retrival Error	414	46.3872	7.47412
485601393	Chain S, Structure Of The Human 40s Ribosomal Proteins	14.1759	31.58	6	6	6	6				Retrival Error	152	17.7079	10.9897
190192184	filamin A [Homo sapiens]	15.0151	3.15	19	6	6	6				Retrival Error	2315	245.713	5.97314
221045062	unnamed protein product [Homo sapiens]	18.6087	50	16	6	6	6				Retrival Error	192	20.6696	6.87354
300669711	RecName: Full=Fibrous sheath-interacting protein 2	20.157	1.22	123	6	9	11				Retrival Error	6907	780.119	6.7124
119602167	dynein, cytoplasmic 1, heavy chain 1, isoform CRA_c [Homo sapiens]	17.6396	2.31	11	6	6	6				Retrival Error	4236	485.655	6.354
119598181	ribosomal protein L4, isoform CRA_a [Homo sapiens]	23.103	21.92	10	6	6	8				Retrival Error	333	37.6332	11.0337
14042692	unnamed protein product [Homo sapiens]	15.8185	13.18	11	6	6	6				Retrival Error	622	69.8099	6.55127
337580	ribosomal protein L3, partial [Homo sapiens]	15.0697	13.07	22	6	6	7				Retrival Error	398	45.4404	10.1548
39644662	HSP90AB1 protein [Homo sapiens]	43.6877	26.62	122	6	16	18				Retrival Error	650	74.7459	5.13525
34392	unnamed protein product [Homo sapiens]	13.1213	27.15	43	6	7	7				Retrival Error	221	24.191	9.78857
119582734	RAD50 homolog (S. cerevisiae), isoform CRA_c [Homo sapiens]	13.3259	3.5	10	5	5	7				Retrival Error	1173	138.346	6.55127
31108	human elongation factor 2 [Homo sapiens]	12.2708	7.34	9	5	5	5				Retrival Error	858	95.277	6.82959
194379998	unnamed protein product [Homo sapiens]	26.8844	24.43	36	5	11	11				Retrival Error	618	67.4896	5.50342
1827593	Chain B, Recombinant Cyclophilin A From Human T Cell	15.1972	32.93	49	5	5	6				Retrival Error	164	17.8698	7.81104
119577296	ribosomal protein S16, isoform CRA_a [Homo sapiens]	12.0743	34.88	8	5	5	5				Retrival Error	129	14.41	10.228
119612227	poly(A) binding protein, cytoplasmic 1, isoform CRA_c [Homo sapiens]	20.5716	17.42	28	5	6	9				Retrival Error	419	47.3048	8.92432
119601423	hCG2028724 [Homo sapiens]	17.9065	25.94	13	5	6	7				Retrival Error	266	30.0941	10.7407
119594430	eukaryotic translation elongation factor 1 gamma, isoform CRA_b [Homo sapiens]	10.3408	14.91	18	5	5	5				Retrival Error	389	44.5841	6.46826
119582155	hCG1783090 [Homo sapiens]	13.775	18.55	12	5	5	5				Retrival Error	248	29.2252	10.6528
340219	vimentin [Homo sapiens]	23.7704	17.38	45	5	8	9				Retrival Error	466	53.6811	5.09717
56675570	unnamed protein product [Homo sapiens]	18.1833	24.31	26	5	5	7				Retrival Error	218	23.5679	10.9165
825671	B23 nucleophosmin (280 AA) [Homo sapiens]	20.524	28.57	45	5	8	9				Retrival Error	280	30.9192	4.84326
32488	unnamed protein product [Homo sapiens]	38.6861	20.49	121	5	13	15				Retrival Error	732	84.6207	5.021
530420475	PREDICTED: protein NipSnap homolog 1 isoform X1 [Homo sapiens]	18.2667	20.77	21	5	8	9				Retrival Error	260	31.1617	9.05615
40031212	unnamed protein product [Homo sapiens]	14.5364	35.61	4	5	6	6				Retrival Error	278	29.7115	5.68115
403234036	eukaryotic translation initiation factor 3 [Homo sapiens]	15.7061	5.28	9	5	6	6				Retrival Error	1382	166.381	6.78564
31873360	hypothetical protein [Homo sapiens]	11.0303	5.23	30	5	5	5				Retrival Error	1262	144.38	6.03662
160332335	RecName: Full=Neuroblast differentiation-associated protein AHNAK; AltName: Full=Desmoyokin	17.6508	6.59	17	4	9	11				Retrival Error	5890	628.699	6.15088
58530842	desmoplakin isoform II [Homo sapiens]	10.0473	2.9	18	4	4	4				Retrival Error	2272	259.957	6.96143
485601397	Chain R, Structure Of The Human 40s Ribosomal Proteins	17.3057	48.89	5	4	4	5				Retrival Error	135	15.5404	9.84717
119615022	leucine rich repeat containing 59, isoform CRA_a [Homo sapiens]	13.8789	16.61	1	4	4	4				Retrival Error	307	34.9089	9.56885
49257460	PTRF protein [Homo sapiens]	11.0443	19.33	14	4	4	4				Retrival Error	300	33.3422	5.07178
21620099	Treacher Collins-Franceschetti syndrome 1 [Homo sapiens]	9.60386	4.07	30	4	4	4				Retrival Error	958	96.6995	5.61768
48735185	EEF1A1 protein [Homo sapiens]	59.0541	41.5	17	4	15	25				Retrival Error	441	47.8389	9.02686
375151597	60S ribosomal protein L10 isoform c [Homo sapiens]	8.83849	23.03	18	4	4	4				Retrival Error	178	20.4528	10.521
15431310	keratin, type I cytoskeletal 14 [Homo sapiens]	75.6863	31.78	56	4	17	32				Retrival Error	472	51.5894	5.16064
157829895	Chain A, Crystal Structure Of Human Annexin I At 2.5 Angstroms Resolution	15.207	19.75	23	4	5	5				Retrival Error	314	35.0182	7.78174
119621461	ribosomal protein S7, isoform CRA_a [Homo sapiens]	10.8801	27.06	4	4	4	4				Retrival Error	170	19.4478	10.2573
119631904	nebulin, isoform CRA_a [Homo sapiens]	12.9445	1.36	43	4	6	6				Retrival Error	6391	739.985	9.11475
119626065	albumin, isoform CRA_b [Homo sapiens]	24.0425	10.23	51	4	5	10				Retrival Error	518	59.5827	7.23975
119602460	ribosomal protein L8, isoform CRA_f [Homo sapiens]	13.7038	23.18	10	4	4	4				Retrival Error	151	16.2838	10.8872
119569562	antigen identified by monoclonal antibody Ki-67, isoform CRA_a [Homo sapiens]	11.4465	2.36	13	4	6	6				Retrival Error	2801	308.602	9.51025
119569329	hCG1640785, isoform CRA_a [Homo sapiens]	10.3418	19.35	5	4	4	5				Retrival Error	124	13.6066	9.99365
221045918	unnamed protein product [Homo sapiens]	55.3497	42.17	78	4	14	19				Retrival Error	415	46.5365	4.93213
10435150	unnamed protein product [Homo sapiens]	8.8028	9.42	4	4	4	4				Retrival Error	669	74.2191	8.54346
63102283	CKAP4 protein [Homo sapiens]	10.2142	12.07	19	4	5	5				Retrival Error	522	58.1709	5.2876
62204505	RPL13 protein [Homo sapiens]	11.6202	25.59	8	4	5	5				Retrival Error	211	24.2765	11.6489
38014351	EEF1D protein, partial [Homo sapiens]	8.78426	6.91	18	4	4	4				Retrival Error	550	60.8451	7.54736
34785048	RPS6 protein, partial [Homo sapiens]	8.36673	14.17	19	4	4	4				Retrival Error	247	28.4039	10.8433
40040444	unnamed protein product [Homo sapiens]	9.85377	16.28	26	4	4	4				Retrival Error	258	29.2864	9.77393
530392193	PREDICTED: 6-phosphofructokinase type C isoform X3 [Homo sapiens]	11.2261	10.59	21	4	5	5				Retrival Error	746	81.7476	7.54736
55507560	unknown [Homo sapiens]	10.1285	11.6	16	4	4	4				Retrival Error	362	40.1621	7.88428
50513340	Chain A, Nmr Structure Of Human Cofilin	6.01314	16.27	12	3	3	3				Retrival Error	166	18.4907	8.08936
12643540	RecName: Full=Proteasome subunit alpha type-7; AltName: Full=Proteasome subunit RC6-1; AltName: Full=Proteasome subunit XAPC7	7.5255	13.71	12	3	3	3				Retrival Error	248	27.8696	8.45557
485601396	Chain L, Structure Of The Human 40s Ribosomal Proteins	5.8064	19.62	2	3	3	3				Retrival Error	158	18.419	10.3013
485601390	Chain O, Structure Of The Human 40s Ribosomal Proteins	7.5887	18.54	2	3	3	3				Retrival Error	151	16.2625	10.0522
122937211	proteasome-associated protein ECM29 homolog [Homo sapiens]	9.12321	2.38	8	3	3	4				Retrival Error	2017	223.552	8.74854
33341236	polytrophin [Homo sapiens]	12.1475	0.81	58	3	6	6				Retrival Error	6825	788.036	5.46533
118498368	kinectin isoform c [Homo sapiens]	13.5025	3.38	74	3	5	7				Retrival Error	1300	149.519	5.70654
296439473	RecName: Full=Dynein heavy chain 10, axonemal; AltName: Full=Axonemal beta dynein heavy chain 10; AltName: Full=Ciliary dynein heavy chain 10	14.0134	1.72	8	3	4	6				Retrival Error	4471	514.512	5.88428
75517570	HNRPA1 protein [Homo sapiens]	21.528	20.97	37	3	6	6				Retrival Error	267	29.3682	9.14404
119574650	hect domain and RLD 4, isoform CRA_e [Homo sapiens]	6.59246	3.7	12	3	3	3				Retrival Error	947	106.646	6.46826
194386084	unnamed protein product [Homo sapiens]	8.8411	21.34	11	3	3	4				Retrival Error	164	19.3266	11.9272
259016354	RecName: Full=Protein ELYS; AltName: Full=Embryonic large molecule derived from yolk sac; AltName: Full=Protein MEL-28; AltName: Full=Putative AT-hook-containing transcription factor 1	7.35062	2.12	15	3	3	3				Retrival Error	2266	252.342	6.59521
119590009	cytoplasmic linker 2, isoform CRA_a [Homo sapiens]	6.99508	3.36	5	3	3	3				Retrival Error	1011	111.655	6.75635
374532823	Golgin subfamily B member 1 isoform 4 [Homo sapiens]	7.5732	0.82	25	3	3	4				Retrival Error	3184	367.198	5.021
4930167	Chain A, Human Muscle Aldolase	6.54938	8.26	31	3	3	3				Retrival Error	363	39.2643	8.08936
166007177	Chain T, Solution Structure Of Human Immunoglobulin M	21.9446	10.13	261	3	4	9				Retrival Error	523	56.6663	8.41162
225733966	Chain H, Human Thrombopoietin Neutralizing Antibody Tn1 Fab	414.862	40.55	10	3	6	136				Retrival Error	217	23.3285	6.90283
1587352	globin 245	12.9684	2.35	17	3	6	7				Retrival Error	2083	244.378	5.33838
2661039	alpha enolase [Homo sapiens]	21.4864	27.08	28	3	8	9				Retrival Error	336	36.2856	6.90283
119619469	dystrophin (muscular dystrophy, Duchenne and Becker types), isoform CRA_c [Homo sapiens]	15.0789	1.6	213	3	7	8				Retrival Error	3562	412.172	5.85889
119615215	karyopherin (importin) beta 1, isoform CRA_b [Homo sapiens]	8.5252	5.08	11	3	3	3				Retrival Error	846	93.7823	4.76709
119612228	hCG15685 [Homo sapiens]	9.85491	26.96	14	3	3	4				Retrival Error	115	13.0351	11.0044
119607089	protein kinase, DNA-activated, catalytic polypeptide, isoform CRA_d [Homo sapiens]	8.43315	1.59	11	3	4	4				Retrival Error	4033	458.496	7.07861
119600702	hCG1989166, isoform CRA_c, partial [Homo sapiens]	9.71792	5.11	6	3	4	4				Retrival Error	1349	151.98	9.42236
119590272	obscurin, cytoskeletal calmodulin and titin-interacting RhoGEF, isoform CRA_a [Homo sapiens]	11.5155	0.48	96	3	4	6				Retrival Error	6616	720.673	5.80811
119582699	heat shock 70kDa protein 4, isoform CRA_b [Homo sapiens]	14.0279	7.82	20	3	5	6				Retrival Error	780	87.72	5.17334
119576069	myosin XVA, isoform CRA_c [Homo sapiens]	5.35498	0.74	8	3	3	3				Retrival Error	3528	394.84	9.18799
21754583	unnamed protein product [Homo sapiens]	37.7146	22.3	61	3	11	17				Retrival Error	426	47.5738	5.021
39645240	HNRPU protein, partial [Homo sapiens]	8.87317	6.24	11	3	4	4				Retrival Error	705	78.3331	7.26904
38114878	RPL13A protein, partial [Homo sapiens]	5.65488	11.44	10	3	3	3				Retrival Error	201	23.3603	10.9312
21619981	LMNA protein [Homo sapiens]	9.41185	10.32	21	3	4	4				Retrival Error	465	53.1655	6.40479
116283708	DHX9 protein [Homo sapiens]	9.40978	6.58	10	3	3	3				Retrival Error	593	66.6927	5.63037
40040430	unnamed protein product [Homo sapiens]	9.4282	12.11	19	3	3	5				Retrival Error	223	25.1045	10.9897
20521005	KIAA0342 protein [Homo sapiens]	11.4108	1.42	7	3	3	6				Retrival Error	2467	283.511	6.48096
161172139	Chain B, Phosphorylation Independent Interactions Between 14-3-3 And Exoenzyme S: From Structure To Pathogenesis	9.70049	20	20	3	4	4				Retrival Error	230	26.2682	5.05908
298508322	Chain F, Structure Of P97 N-D1 R95g Mutant In Complex With Atpgs	7.80752	10.02	23	3	3	3				Retrival Error	489	54.3701	5.68115
13097600	Similar to ribosomal protein L23, partial [Homo sapiens]	6.21727	20.15	8	3	3	3				Retrival Error	134	14.1407	10.2573
645912958	major vault protein isoform 2 [Homo sapiens]	10.0267	7.44	18	3	4	4				Retrival Error	833	92.4922	5.43994
578801447	PREDICTED: tropomyosin alpha-3 chain isoform X6 [Homo sapiens]	6.61003	11.27	89	3	3	3				Retrival Error	284	33.1249	4.79248
89574029	mitochondrial ATP synthase, H+ transporting F1 complex beta subunit [Homo sapiens]	8.7858	12.36	6	3	3	3				Retrival Error	445	48.083	5.07178
29334005	unnamed protein product [Homo sapiens]	5.46321	1.2	2	3	3	3				Retrival Error	2334	258.173	6.59521
119581825	ribosomal protein L26-like 1, isoform CRA_a [Homo sapiens]	5.38408	15.86	9	2	2	2				Retrival Error	145	17.2456	10.5503
153792663	myosin-2 [Homo sapiens]	5.63535	1.8	46	2	3	3				Retrival Error	1941	222.906	5.8208
2506816	RecName: Full=Versican core protein; AltName: Full=Chondroitin sulfate proteoglycan core protein 2; Short=Chondroitin sulfate proteoglycan 2; AltName: Full=Glial hyaluronate-binding protein; Short=GHAP; AltName: Full=Large fibroblast proteoglycan; AltName: Full=PG-M; Flags: Precursor	5.36575	0.62	6	2	2	3				Retrival Error	3396	372.59	4.51318
485601388	Chain U, Structure Of The Human 40s Ribosomal Proteins	4.92589	15.13	13	2	2	2				Retrival Error	119	13.3643	9.93506
4503513	eukaryotic translation initiation factor 3 subunit I [Homo sapiens]	4.24558	6.15	5	2	2	2				Retrival Error	325	36.4786	5.64307
118572681	RecName: Full=Phosphatidylinositol 3-kinase regulatory subunit alpha; Short=PI3-kinase regulatory subunit alpha; Short=PI3K regulatory subunit alpha; Short=PtdIns-3-kinase regulatory subunit alpha; AltName: Full=Phosphatidylinositol 3-kinase 85 kDa regulatory subunit alpha; Short=PI3-kinase subunit p85-alpha; Short=PtdIns-3-kinase regulatory subunit p85-alpha	11.3715	7.04	105	2	5	6				Retrival Error	724	83.5465	6.16357
4501889	actin, gamma-enteric smooth muscle isoform 1 precursor [Homo sapiens]	32.3772	28.46	39	2	8	13				Retrival Error	376	41.8498	5.47803
119627197	zinc finger, FYVE domain containing 9, isoform CRA_c [Homo sapiens]	21.8199	3.67	6	2	2	10				Retrival Error	762	83.6674	4.7417
14589854	protein tyrosine phosphatase type IVA 3 isoform 2 [Homo sapiens]	4.02162	20.95	7	2	2	2				Retrival Error	148	16.7656	9.37842
119613293	hCG2027030, partial [Homo sapiens]	22.5586	33.33	1	2	2	10				Retrival Error	51	5.57692	10.1255
21758964	unnamed protein product [Homo sapiens]	4.04456	5.92	7	2	2	2				Retrival Error	439	49.5753	9.02686
485601399	Chain T, Structure Of The Human 40s Ribosomal Proteins	4.65039	13.79	4	2	2	2				Retrival Error	145	16.0505	10.3159
308153582	RecName: Full=Neuron navigator 2; AltName: Full=Helicase APC down-regulated 1; AltName: Full=Pore membrane and/or filament-interacting-like protein 2; AltName: Full=Retinoic acid inducible in neuroblastoma 1; AltName: Full=Steerin-2; AltName: Full=Unc-53 homolog 2; Short=unc53H2	12.7782	1.29	95	2	3	7				Retrival Error	2488	268.003	9.02686
121925	RecName: Full=Histone H1.3; AltName: Full=Histone H1c; AltName: Full=Histone H1s-2	9.78441	19.91	7	2	3	4				Retrival Error	221	22.3363	11.019
238054406	RecName: Full=Keratin, type II cytoskeletal 1; AltName: Full=67 kDa cytokeratin; AltName: Full=Cytokeratin-1; Short=CK-1; AltName: Full=Hair alpha protein; AltName: Full=Keratin-1; Short=K1; AltName: Full=Type-II keratin Kb1	405.114	58.7	29	2	42	138				Retrival Error	644	65.999	8.11865
485601395	Chain N, Structure Of The Human 40s Ribosomal Proteins	5.78915	15.89	2	2	2	2				Retrival Error	151	17.2117	10.5356
296439461	RecName: Full=Protein broad-minded; AltName: Full=TBC1 domain family member 32	6.13007	2.23	19	2	3	3				Retrival Error	1257	144.663	6.7417
118572619	RecName: Full=Adenylate cyclase type 5; AltName: Full=ATP pyrophosphate-lyase 5; AltName: Full=Adenylate cyclase type V; AltName: Full=Adenylyl cyclase 5	5.65254	2.14	29	2	2	3				Retrival Error	1261	138.818	7.23975
119598471	optic atrophy 1 (autosomal dominant), isoform CRA_b [Homo sapiens]	5.23266	3.79	14	2	3	3				Retrival Error	924	107.501	7.98682
21928473	seven transmembrane helix receptor [Homo sapiens]	4.20842	16.42	1	2	2	2				Retrival Error	201	23.2909	8.23584
126362947	sodium channel protein type 3 subunit alpha isoform 2 [Homo sapiens]	4.05077	1.49	27	2	2	2				Retrival Error	1951	221.345	5.71924
578835066	PREDICTED: liprin-alpha-3 isoform X1 [Homo sapiens]	36.0417	3.12	22	2	3	17				Retrival Error	1185	132.283	5.74463
74756116	RecName: Full=Zinc finger and BTB domain-containing protein 41	13.2476	2.75	6	2	2	5				Retrival Error	909	105.125	7.92822
47076897	unnamed protein product [Homo sapiens]	4.33103	11.66	6	2	2	2				Retrival Error	283	31.2699	6.99072
119577859	hypothetical protein FLJ20512 [Homo sapiens]	8.99784	15.96	2	2	2	3				Retrival Error	188	19.645	8.03076
58761484	T-complex protein 1 subunit gamma isoform c [Homo sapiens]	6.86247	3.75	9	2	2	3				Retrival Error	507	56.3952	6.49365
193786214	unnamed protein product [Homo sapiens]	3.71152	2.33	10	2	2	2				Retrival Error	688	78.5998	8.83643
18375644	tyrosine-protein phosphatase non-receptor type 11 isoform 2 [Homo sapiens]	4.17104	5.22	18	2	2	2				Retrival Error	460	52.7945	7.44482
182627587	RecName: Full=Putative ankyrin repeat domain-containing protein 31	4.64691	1.55	1	2	2	2				Retrival Error	1873	210.685	6.20166
119614677	proteasome (prosome, macropain) 26S subunit, ATPase, 5, isoform CRA_b [Homo sapiens]	4.48823	9.05	8	2	2	2				Retrival Error	398	44.7557	8.17725
27436873	E3 ubiquitin-protein ligase SHPRH isoform b [Homo sapiens]	9.47944	2.29	13	2	3	4				Retrival Error	1659	190.375	7.62061
24660442	MYO18A protein [Homo sapiens]	9.68014	1.6	15	2	3	4				Retrival Error	2002	226.55	6.20166
172044680	RecName: Full=Dynein heavy chain 2, axonemal; AltName: Full=Axonemal beta dynein heavy chain 2; AltName: Full=Ciliary dynein heavy chain 2; AltName: Full=Dynein heavy chain domain-containing protein 3	6.46868	0.86	3	2	3	3				Retrival Error	4427	507.375	6.3667
119599446	coatomer protein complex, subunit beta 2 (beta prime), isoform CRA_b [Homo sapiens]	3.82478	2.74	2	2	2	2				Retrival Error	877	98.9836	5.16064
119608075	ribosomal protein L12, isoform CRA_d [Homo sapiens]	7.77444	22.73	7	2	2	2				Retrival Error	132	14.1905	8.646
205371795	RecName: Full=BAH and coiled-coil domain-containing protein 1; AltName: Full=Bromo adjacent homology domain-containing protein 2; Short=BAH domain-containing protein 2	6.57384	1.65	7	2	3	3				Retrival Error	2608	276.76	8.80713
530377992	PREDICTED: storkhead-box protein 2 isoform X1 [Homo sapiens]	11.4888	1.39	36	2	3	6				Retrival Error	863	96.0634	8.35303
119592618	ribosomal protein S9, isoform CRA_c [Homo sapiens]	4.68159	11.51	12	2	2	2				Retrival Error	139	16.6174	11.063
119598167	hypothetical protein MGC4562, isoform CRA_d [Homo sapiens]	10.4383	4.24	38	2	3	6				Retrival Error	920	104.946	6.1001
172046085	RecName: Full=Dynein heavy chain 14, axonemal; AltName: Full=Axonemal beta dynein heavy chain 14; AltName: Full=Ciliary dynein heavy chain 14	9.70191	1.51	10	2	5	5				Retrival Error	3507	399.64	6.93213
194384416	unnamed protein product [Homo sapiens]	5.97154	15.82	76	2	2	3				Retrival Error	158	17.5862	4.85596
554790420	NAD(P)H dehydrogenase [quinone] 1 isoform d [Homo sapiens]	5.03854	8.42	13	2	2	2				Retrival Error	202	22.7789	8.49951
194385216	unnamed protein product [Homo sapiens]	7.00932	9.69	49	2	2	3				Retrival Error	196	22.0428	5.63037
219518228	Unknown (protein for MGC:177866) [Homo sapiens]	5.10943	35.11	2	2	2	2				Retrival Error	94	10.6656	8.71924
260099727	L-lactate dehydrogenase A chain isoform 5 [Homo sapiens]	7.81541	14.94	23	2	3	3				Retrival Error	241	26.695	8.14795
194379468	unnamed protein product [Homo sapiens]	9.39559	8.26	15	2	3	3				Retrival Error	448	49.4948	6.18896
194375492	unnamed protein product [Homo sapiens]	9.09743	4.52	22	2	2	5				Retrival Error	442	50.3426	7.98682
221044142	unnamed protein product [Homo sapiens]	14.3854	2.81	32	2	2	7				Retrival Error	498	54.9098	10.0669
10436376	unnamed protein product [Homo sapiens]	5.23628	7.43	10	2	2	2				Retrival Error	498	56.9756	6.82959
321117084	RPS10-NUDT3 protein [Homo sapiens]	10.5066	10.65	11	2	3	5				Retrival Error	291	33.1201	9.29053
119597906	testis expressed sequence 9 [Homo sapiens]	3.62586	6.01	2	2	2	2				Retrival Error	316	36.5367	6.3667
331284176	nuclear receptor corepressor 2 isoform 2 [Homo sapiens]	7.23037	1.67	16	2	3	4				Retrival Error	2458	267.878	7.82568
194378812	unnamed protein product [Homo sapiens]	5.16348	8.52	7	2	2	2				Retrival Error	352	38.8862	4.94482
256542310	dynein heavy chain 17, axonemal [Homo sapiens]	134.145	0.9	22	2	4	56				Retrival Error	4462	508.987	5.71924
20150918	Chain A, Crystal Structure Of The N-Terminal Segment Of Human Eukaryotic Initiation Factor 2alpha	4.16319	11.54	3	2	2	2				Retrival Error	182	21.1889	7.34229
157883792	Chain A, Nmr Structure Of The Second Qrrm Domain Of Human Hnrnp F	9.92737	24.6	1	2	2	3				Retrival Error	126	13.6977	7.29834
315583650	Chain A, Crystal Structure Of Human Dnmt1(646-1600) In Complex With Dna	6.15485	4.5	41	2	3	3				Retrival Error	956	107.835	8.48486
223673784	Chain A, Human Acylphosphatase(Acph) Surface Charge-Optimized	3.62416	20.2	1	2	2	2				Retrival Error	99	11.1859	9.43701
284232	Ig heavy chain V region - human	16.936	45.13	279	2	4	8				Retrival Error	113	12.033	8.93896
224053	macroglobulin alpha2	8.30245	2.69	14	2	2	3				Retrival Error	1450	160.704	6.3667
119613451	nuclear transcription factor, X-box binding-like 1, isoform CRA_e [Homo sapiens]	7.00001	3.57	9	2	2	4				Retrival Error	616	69.8438	8.45557
337451	hnRNP type A/B protein [Homo sapiens]	3.95322	7.04	8	2	2	2				Retrival Error	284	31.2137	9.31982
1136741	KIAA0002 [Homo sapiens]	5.26833	4.08	8	2	2	2				Retrival Error	539	58.4652	6.0874
551411917	DBF4-type zinc finger-containing protein 2 isoform 2 [Homo sapiens]	10.8582	3.1	6	2	3	4				Retrival Error	2352	264.891	6.11279
120538705	ATP2B3 protein [Homo sapiens]	3.56176	2.86	10	2	2	2				Retrival Error	874	95.3654	5.73193
109734611	Myosin, heavy chain 10, non-muscle [Homo sapiens]	30.3015	5.41	66	2	11	13				Retrival Error	1976	228.842	5.5415
10438219	unnamed protein product [Homo sapiens]	6.25777	4.8	44	2	3	3				Retrival Error	563	64.5662	5.87158
4388965	Chain L, Antibody To Campath-1h Humanized Fab	22.7226	23.36	111	2	4	6				Retrival Error	214	23.5567	8.29443
119629468	hCG2011852 [Homo sapiens]	15.9107	0.91	170	2	8	8				Retrival Error	6929	784.513	8.88037
119629071	KIAA0564 protein, isoform CRA_b [Homo sapiens]	3.68148	5.35	13	2	2	2				Retrival Error	486	54.3967	8.98291
119628802	ribosomal protein L21, isoform CRA_c [Homo sapiens]	5.165	28.45	14	2	2	2				Retrival Error	116	13.3993	10.1987
119625048	KM-HN-1 protein, isoform CRA_a [Homo sapiens]	11.007	8.3	8	2	4	6				Retrival Error	578	68.004	7.94287
119623948	euchromatic histone-lysine N-methyltransferase 2, isoform CRA_d [Homo sapiens]	5.15468	2.68	27	2	2	2				Retrival Error	1156	127.284	5.63037
119623343	hCG1999854, isoform CRA_a [Homo sapiens]	3.70405	1.75	8	2	2	2				Retrival Error	1257	140.679	6.96143
119618140	hCG2015269, isoform CRA_c [Homo sapiens]	4.62153	27.13	25	2	2	2				Retrival Error	129	14.5166	5.90967
119617634	chaperonin containing TCP1, subunit 2 (beta), isoform CRA_a [Homo sapiens]	4.91827	4.69	10	2	2	2				Retrival Error	426	46.1053	6.53662
119616102	microtubule-associated protein 1B, isoform CRA_a [Homo sapiens]	6.76969	2.01	13	2	3	3				Retrival Error	2342	256.552	4.77979
119614240	heterogeneous nuclear ribonucleoprotein A2/B1, isoform CRA_a [Homo sapiens]	16.4965	12.96	16	2	5	5				Retrival Error	301	32.4675	8.71924
119613723	hCG1985901 [Homo sapiens]	13.9232	5.59	3	2	3	6				Retrival Error	805	88.8384	6.91748
119613335	ribosomal protein L9, isoform CRA_c [Homo sapiens]	4.45178	14.07	9	2	2	2				Retrival Error	135	15.1652	9.43701
119612929	spectrin, beta, non-erythrocytic 5 [Homo sapiens]	8.5092	1.14	7	2	3	4				Retrival Error	3674	416.566	6.66846
119612251	E3 ubiquitin protein ligase, HECT domain containing, 1, isoform CRA_c [Homo sapiens]	113.252	1.76	13	2	3	49				Retrival Error	1647	184.145	5.5415
119611612	translocated promoter region (to activated MET oncogene), isoform CRA_d [Homo sapiens]	9.19769	1.62	144	2	4	5				Retrival Error	2349	265.426	5.07178
119611276	kinesin-associated protein 3, isoform CRA_b [Homo sapiens]	3.08422	1.68	6	2	2	2				Retrival Error	772	89.1636	5.19873
119610957	TSR1, 20S rRNA accumulation, homolog (yeast), isoform CRA_d [Homo sapiens]	9.68575	6.51	77	2	4	5				Retrival Error	599	68.2425	6.02393
119610275	solute carrier family 25 (mitochondrial carrier; adenine nucleotide translocator), member 5, isoform CRA_b [Homo sapiens]	11.6694	16.73	9	2	4	4				Retrival Error	251	27.6145	9.56885
119609433	proteasome (prosome, macropain) 26S subunit, non-ATPase, 12, isoform CRA_b [Homo sapiens]	3.97491	7.05	5	2	2	2				Retrival Error	397	46.3823	8.30908
119609377	Jumonji, AT rich interactive domain 1A (RBBP2-like), isoform CRA_b [Homo sapiens]	7.28967	1.83	88	2	3	4				Retrival Error	1641	186.719	6.84424
119609186	nucleolar protein 1, 120kDa [Homo sapiens]	17.9851	4.46	8	2	2	8				Retrival Error	606	67.079	9.89111
119604554	dynamin 2, isoform CRA_e [Homo sapiens]	3.99873	3.33	20	2	2	2				Retrival Error	872	98.1593	7.6499
119600676	neurofibromin 1 (neurofibromatosis, von Recklinghausen disease, Watson disease), isoform CRA_c [Homo sapiens]	6.02458	0.69	18	2	2	3				Retrival Error	2330	261.685	7.57666
119598667	eukaryotic translation initiation factor 4 gamma, 1, isoform CRA_e [Homo sapiens]	5.31738	1.6	33	2	3	3				Retrival Error	1310	145.45	5.22412
119598006	vacuolar protein sorting 13C (yeast), isoform CRA_b [Homo sapiens]	13.9058	1.42	18	2	5	8				Retrival Error	2884	324.621	6.78564
119597394	hCG19253, isoform CRA_d [Homo sapiens]	9.017	0.65	9	2	3	4				Retrival Error	4919	535.89	6.30322
119592222	ribosomal protein S4, X-linked, isoform CRA_b, partial [Homo sapiens]	7.71775	14.72	20	2	4	4				Retrival Error	231	26.0641	9.99365
119591307	thyroid hormone receptor interactor 12, isoform CRA_f [Homo sapiens]	3.64066	2.16	28	2	2	2				Retrival Error	1019	109.99	9.29053
119590595	hCG1653748 [Homo sapiens]	3.86927	44.74	1	2	2	2				Retrival Error	38	4.50263	10.5356
119590527	dynein, axonemal, heavy polypeptide 7, isoform CRA_b [Homo sapiens]	13.2873	1.52	8	2	4	6				Retrival Error	4024	460.809	5.98584
119579125	protein tyrosine phosphatase, receptor type, D, isoform CRA_d [Homo sapiens]	180.523	2.07	36	2	2	85				Retrival Error	1254	141.623	6.55127
119576757	hCG39912, isoform CRA_b [Homo sapiens]	5.50459	15.22	13	2	2	2				Retrival Error	184	21.4414	10.1987
119574194	heterogeneous nuclear ribonucleoprotein H1 (H), isoform CRA_b [Homo sapiens]	6.84886	8.65	15	2	2	3				Retrival Error	393	43.6831	6.94678
119573054	Rho GTPase activating protein 30, isoform CRA_c [Homo sapiens]	23.6814	2.23	50	2	3	15				Retrival Error	539	58.6869	6.34131
119572456	diaphanous homolog 3 (Drosophila), isoform CRA_c [Homo sapiens]	4.61446	7.42	12	2	2	2				Retrival Error	418	47.4464	6.7124
119570361	tolloid-like 2, isoform CRA_b [Homo sapiens]	9.19201	3.84	4	2	3	5				Retrival Error	963	107.841	5.66846
119569863	tudor domain containing 1, isoform CRA_c [Homo sapiens]	5.29083	3	181	2	4	4				Retrival Error	1066	119.055	6.62451
119569579	dedicator of cytokinesis 1 [Homo sapiens]	4.72336	1.6	7	2	2	2				Retrival Error	1752	202.016	7.54736
221046404	unnamed protein product [Homo sapiens]	4.72142	16.96	8	2	2	2				Retrival Error	171	19.979	9.42236
33096800	hypothetical protein [Homo sapiens]	5.87558	6.9	20	2	2	2				Retrival Error	406	45.9676	8.33838
194388520	unnamed protein product [Homo sapiens]	5.35224	29.06	12	2	2	2				Retrival Error	117	12.8698	6.15088
194381188	unnamed protein product [Homo sapiens]	3.66308	2.08	8	2	2	2				Retrival Error	1008	113.396	9.77393
194374917	unnamed protein product [Homo sapiens]	4.62997	9.63	5	2	2	2				Retrival Error	270	29.9284	7.85498
194374597	unnamed protein product [Homo sapiens]	4.23509	4.56	14	2	2	2				Retrival Error	439	48.4802	5.92236
193788435	unnamed protein product [Homo sapiens]	36.0863	3.11	13	2	2	16				Retrival Error	900	101.161	7.40088
193787899	unnamed protein product [Homo sapiens]	6.36604	10.55	19	2	3	3				Retrival Error	275	30.4932	7.66455
193785065	unnamed protein product [Homo sapiens]	10.4895	8.3	29	2	4	5				Retrival Error	470	53.6484	5.46533
158259305	unnamed protein product [Homo sapiens]	8.03045	3.45	3	2	2	4				Retrival Error	406	47.6125	8.68994
21756441	unnamed protein product [Homo sapiens]	10.2492	9.17	13	2	2	5				Retrival Error	327	36.7886	9.23193
7023915	unnamed protein product [Homo sapiens]	7.27586	7.87	2	2	2	4				Retrival Error	254	28.6825	5.70654
18676660	FLJ00229 protein [Homo sapiens]	6.88707	2.87	6	2	2	3				Retrival Error	627	71.5075	8.6167
47939143	YBX1 protein, partial [Homo sapiens]	4.68328	11.65	22	2	2	2				Retrival Error	266	29.3567	10.228
28838367	LOXHD1 protein [Homo sapiens]	9.81786	3.71	88	2	3	5				Retrival Error	512	58.666	5.57959
507898	glutamate transporter [Homo sapiens]	10.2617	8.78	7	2	2	4				Retrival Error	524	57.0062	5.5542
158253421	DNAH9 protein [Homo sapiens]	8.08158	0.94	13	2	2	4				Retrival Error	2992	340.23	6.16357
189053448	unnamed protein product [Homo sapiens]	12.5755	5.9	11	2	3	6				Retrival Error	424	48.4839	5.69385
47077415	unnamed protein product [Homo sapiens]	10.4084	1.94	6	2	3	6				Retrival Error	1340	150.875	8.22119
34533879	unnamed protein product [Homo sapiens]	9.20916	5.81	1	2	3	4				Retrival Error	1033	119.382	6.97607
34531561	unnamed protein product [Homo sapiens]	5.55181	1.18	12	2	2	3				Retrival Error	1268	143.456	6.58057
80476693	NBN protein [Homo sapiens]	3.556	4.03	11	2	2	2				Retrival Error	471	52.4805	8.51416
12232589	TFNR [Homo sapiens]	4.64929	1.14	19	2	2	2				Retrival Error	2187	245.577	5.14795
40788890	KIAA0165 [Homo sapiens]	5.3599	1.15	6	2	3	3				Retrival Error	2093	229.82	7.34229
519882971	RecName: Full=Putative ciliary rootlet coiled-coil protein-like 3 protein	44.5438	1.11	4	2	2	20				Retrival Error	2252	248.242	5.8335
444738577	alternative protein IPO7 [Homo sapiens]	4.81194	23.08	2	2	2	7				Retrival Error	104	12.6989	11.9272
109730579	Collagen, type XXIV, alpha 1 [Homo sapiens]	7.97852	2.39	3	2	2	3				Retrival Error	1714	175.416	8.26514
56078799	Ribosomal protein S27a [Homo sapiens]	39.4303	44.87	103	2	7	16				Retrival Error	156	17.8934	9.59814
33440522	FBXO38 protein [Homo sapiens]	4.96296	10.33	13	2	2	3				Retrival Error	426	48.64	7.18115
15928389	Unknown (protein for IMAGE:4158571), partial [Homo sapiens]	10.2789	15.6	13	2	3	3				Retrival Error	250	27.0266	7.69385
15680023	B-cell receptor-associated protein 31 [Homo sapiens]	5.32386	16.67	10	2	2	2				Retrival Error	246	27.975	7.41553
13938339	ATP5A1 protein, partial [Homo sapiens]	6.09155	4.9	11	2	2	2				Retrival Error	408	44.3615	9.39307
847816	interferon omega-1, partial [Homo sapiens]	4.78978	21.84	6	2	2	2				Retrival Error	174	20.2363	8.49951
1147783	myosin-IXb [Homo sapiens]	8.27179	1.19	11	2	3	5				Retrival Error	2022	228.482	9.29053
1049053	encodes region of fatty acid synthase activity; FAS; multifunctional protein [Homo sapiens]	4.47308	0.76	8	2	2	2				Retrival Error	2504	272.93	6.66846
183272	glutamate decarboxylase [Homo sapiens]	9.80215	5.73	90	2	3	5				Retrival Error	593	66.8267	7.75244
5805196	Fas associated factor 1 [Homo sapiens]	7.52294	4.08	9	2	2	4				Retrival Error	490	55.8914	5.16064
2104553	Myosin heavy chain (MHY11) (5'partial) [Homo sapiens]	32.5694	8.02	30	2	13	13				Retrival Error	1857	214.218	5.5415
62822517	unknown [Homo sapiens]	4.19711	8.05	11	2	2	2				Retrival Error	472	53.4384	8.5874
62822099	unknown [Homo sapiens]	5.97247	5.18	29	2	2	3				Retrival Error	367	42.3058	8.63135
62630102	unknown [Homo sapiens]	5.90099	0.76	32	2	3	3				Retrival Error	3929	441.492	7.45947
11890755	RNA helicase II/Gu protein [Homo sapiens]	5.54985	4.62	4	2	2	2				Retrival Error	715	79.6394	9.34912
4583679	vacuolar protein sorting [Homo sapiens]	106.071	7.89	12	2	2	47				Retrival Error	570	65.0459	8.29443
40807213	FAM179B protein [Homo sapiens]	9.17453	3.51	5	2	2	4				Retrival Error	798	88.2623	8.82178
62088708	ATP-binding cassette, sub-family F, member 1 variant [Homo sapiens]	6.553	5.06	57	2	3	3				Retrival Error	593	67.3809	7.7085
62087794	N-deacetylase/N-sulfotransferase (heparan glucosaminyl) 1 variant [Homo sapiens]	16.3542	5.16	19	2	3	8				Retrival Error	698	80.3509	7.73779
115333997	145 kDa nucleolar protein [Homo sapiens]	4.68035	4.93	3	2	2	2				Retrival Error	812	93.4997	5.69385
39644893	FOXRED1 protein [Homo sapiens]	4.20044	7.9	13	2	2	2				Retrival Error	367	40.7426	5.69385
63089650	unnamed protein product [Homo sapiens]	5.09176	13.13	1	2	2	2				Retrival Error	198	22.227	10.7554
40980242	unnamed protein product [Homo sapiens]	8.50929	42	1	2	3	5				Retrival Error	50	5.9119	9.70068
40976912	unnamed protein product [Homo sapiens]	5.70941	16.08	10	2	2	2				Retrival Error	143	16.7391	10.521
40976232	unnamed protein product [Homo sapiens]	4.68358	25.81	11	2	2	2				Retrival Error	124	14.8206	6.39209
313223	transcription elongation factor [Homo sapiens]	3.93177	7.97	10	2	2	2				Retrival Error	301	33.967	8.04541
20521792	KIAA1208 protein [Homo sapiens]	3.74118	2.21	12	2	2	2				Retrival Error	950	108.717	7.12256
1663704	KIAA0242 protein [Homo sapiens]	25.6819	7.56	6	2	2	11				Retrival Error	529	59.0578	6.94678
550545215	Chain D, 14-3-3gamma Complexed With The N-terminal Sequence Of Tyrosine Hydroxylase (residues 1-43)	10.2986	24.71	42	2	5	5				Retrival Error	255	29.1114	4.99561
296863377	Chain A, Crystal Structure Of The Catalytic Domain Of Flj14393	7.1723	4.98	37	2	3	4				Retrival Error	442	50.3638	6.39209
530418458	PREDICTED: cytochrome c oxidase subunit 4 isoform 2, mitochondrial isoform X3 [Homo sapiens]	3.86064	18.11	6	2	2	2				Retrival Error	127	14.5634	9.59814
530411223	PREDICTED: Golgi SNAP receptor complex member 1 isoform X2 [Homo sapiens]	3.72278	7.72	7	2	2	2				Retrival Error	298	34.1676	9.84717
530404104	PREDICTED: exonuclease 3'-5' domain-containing protein 2 isoform X4 [Homo sapiens]	4.2069	10.93	8	2	2	2				Retrival Error	366	42.2553	8.68994
530392546	PREDICTED: glycylpeptide N-tetradecanoyltransferase 2 isoform X1 [Homo sapiens]	18.5645	6.87	20	2	2	8				Retrival Error	495	56.6649	7.75244
530382430	PREDICTED: dystonin isoform X7 [Homo sapiens]	16.4254	1.13	35	2	6	7				Retrival Error	7723	875.894	5.26221
578806816	PREDICTED: 26S proteasome non-ATPase regulatory subunit 6 isoform X3 [Homo sapiens]	6.97978	8.82	7	2	3	3				Retrival Error	340	39.9554	6.02393
530369227	PREDICTED: rho guanine nucleotide exchange factor 4 isoform X2 [Homo sapiens]	3.13761	0.65	17	2	2	2				Retrival Error	1839	201.282	6.62451
530363026	PREDICTED: outer dense fiber protein 2-like isoform X4 [Homo sapiens]	7.17506	6.5	14	2	3	3				Retrival Error	554	64.1495	6.41748
519674682	immunoglobulin A heavy chain variable region, partial [Homo sapiens]	49.2835	11.97	1	2	2	22				Retrival Error	117	12.5882	7.95752
381142222	immunoglobulin light chain variable region, partial [Homo sapiens]	4.42353	30.19	1	2	2	2				Retrival Error	106	11.4148	7.28369
459214638	KIF5B-RET(NM_020630)_K24;R11 fusion protein [Homo sapiens]	10.7734	4.1	45	2	5	5				Retrival Error	1366	155.718	6.53662
442564354	von Willebrand factor [Homo sapiens]	3.65169	0.59	30	2	2	2				Retrival Error	2715	298.181	5.47803
374074366	Chain A, Crystal Structure Of 14-3-3 Epsilon With Mlf1 Peptide	6.70547	16.81	16	2	3	3				Retrival Error	232	26.5664	5.021
319443270	Chain A, Nmr Structure Of Calcium-Loaded Stim2 Ef-Sam.	10.1086	7.33	12	2	2	6				Retrival Error	150	17.7899	5.73193
190406	profilaggrin, partial [Homo sapiens]	4.11537	1.4	13	2	2	2				Retrival Error	1218	133.528	9.64209
14625824	moesin/anaplastic lymphoma kinase fusion protein [Homo sapiens]	4.56136	3.61	35	2	2	2				Retrival Error	527	61.833	7.81104
403456	26S protease (S4) regulatory subunit [Homo sapiens]	3.71248	3.41	10	2	2	2				Retrival Error	440	49.1546	5.96045
62871194	immunoglobulin alpha heavy chain variable region [Homo sapiens]	10.4287	11.73	13	2	2	5				Retrival Error	162	17.4315	5.13525
609412463	Chain D, Crystal Structure Of Human Lnkh2b-h2a.z-anp32e	10.8595	15.31	65	2	3	4				Retrival Error	209	22.4551	10.228
578837382	PREDICTED: putative SEC14-like protein 6 isoform X3 [Homo sapiens]	3.61382	5.59	17	2	2	2				Retrival Error	322	35.9263	8.06006
578837055	PREDICTED: calcineurin-binding protein cabin-1 isoform X12 [Homo sapiens]	12.1861	2.1	42	2	2	6				Retrival Error	1189	134.844	5.92236
578832590	PREDICTED: zinc finger protein 407 isoform X3 [Homo sapiens]	7.81613	1.66	8	2	3	4				Retrival Error	1628	180.549	6.93213
578831328	PREDICTED: actin, cytoplasmic 2 isoform X1 [Homo sapiens]	40.33	21.15	108	2	9	16				Retrival Error	468	51.2187	7.1958
578826913	PREDICTED: SHC-transforming protein 4 isoform X3 [Homo sapiens]	4.11515	5.64	20	2	2	2				Retrival Error	585	63.5884	7.23975
578808176	PREDICTED: SH3 domain and tetratricopeptide repeat-containing protein 1 isoform X7 [Homo sapiens]	6.0091	1.63	16	2	2	3				Retrival Error	1043	115.011	6.58057
578807393	PREDICTED: leucine-, glutamate- and lysine-rich protein 1 isoform X7 [Homo sapiens]	56.2519	5.28	10	2	3	24				Retrival Error	568	65.4789	8.93896
578804532	PREDICTED: telomere-associated protein RIF1 isoform X4 [Homo sapiens]	4.58197	0.9	29	2	3	3				Retrival Error	2436	270.528	5.52881
38305350	antigen MLAA-44 [Homo sapiens]	3.10411	4.02	26	2	2	2				Retrival Error	373	42.7897	5.21143
2253417	Trip230 [Homo sapiens]	13.384	1.97	11	2	4	6				Retrival Error	1978	227.375	5.30029
284930095	Treslin [Homo sapiens]	3.16245	0.58	19	2	2	2				Retrival Error	1909	210.638	8.77783
11527207	CGI-85 [Homo sapiens]	3.66243	7.92	10	2	2	2				Retrival Error	265	30.3037	9.14404
40286771	brain leucine zipper protein [Homo sapiens]	6.36321	9.77	8	2	3	3				Retrival Error	399	44.9552	7.57666
52545570	hypothetical protein [Homo sapiens]	3.15338	1.09	15	2	2	2				Retrival Error	1198	136.346	8.5874
21739524	hypothetical protein [Homo sapiens]	26.0031	3.82	12	2	5	13				Retrival Error	1230	140.149	6.80029
13093781	hypothetical protein [Homo sapiens]	3.16971	3.17	10	2	2	2				Retrival Error	410	48.5255	7.92822
12052969	hypothetical protein [Homo sapiens]	4.34088	6.65	2	2	2	2				Retrival Error	331	38.1861	5.43994
51476290	hypothetical protein [Homo sapiens]	3.59512	1.73	15	2	2	2				Retrival Error	1385	155.718	7.1958
23712	myoblast antigen 24.1D5 [Homo sapiens]	4.38277	6.57	10	2	2	2				Retrival Error	396	45.2202	6.75635
62897645	eukaryotic translation elongation factor 1 alpha 1 variant [Homo sapiens]	55.3195	35.57	6	2	13	25				Retrival Error	433	46.8644	9.11475
133251534	piwi-like 1 [Homo sapiens]	6.43606	3.77	49	2	3	4				Retrival Error	530	60.9536	9.74463
29823335	unnamed protein product [Homo sapiens]	7.31873	1.65	4	2	2	3				Retrival Error	2367	257.212	5.70654
2804273	alpha actinin 4 [Homo sapiens]	13.5235	7.13	22	2	5	5				Retrival Error	884	102.204	5.43994
7643786	HDCMD34P [Homo sapiens]	1.51416	3.64	1	1	1	1				Retrival Error	165	18.445	6.17627
119583237	ankyrin repeat domain 19, isoform CRA_a [Homo sapiens]	11.2786	7.95	21	1	2	6				Retrival Error	264	30.4168	8.95361
74720814	RecName: Full=AF4/FMR2 family member 4; AltName: Full=ALL1-fused gene from chromosome 5q31 protein; Short=Protein AF-5q31; AltName: Full=Major CDK9 elongation factor-associated protein	5.62413	0.95	77	1	2	3				Retrival Error	1163	127.382	9.30518
119578686	zinc finger and BTB domain containing 5 [Homo sapiens]	4.20053	2.07	2	1	1	2				Retrival Error	677	74.2308	6.18896
8569517	Chain B, Migration Inhibitory Factor-Related Protein 8 From Human	2.03283	12.9	3	1	1	1				Retrival Error	93	10.8276	7.03467
146387470	Chain F, The Crystal Structure Of Human Gins Core Complex	2.5274	8.11	3	1	1	1				Retrival Error	185	21.414	5.43994
226246523	fanconi-associated nuclease 1 isoform a [Homo sapiens]	10.5857	1.47	370	1	3	6				Retrival Error	1017	114.152	7.34229
22653683	RecName: Full=Chromatin accessibility complex protein 1; Short=CHRAC-1; AltName: Full=Chromatin accessibility complex 15 kDa protein; Short=CHRAC-15; Short=HuCHRAC15; AltName: Full=DNA polymerase epsilon subunit p15	2.25507	11.45	1	1	1	1				Retrival Error	131	14.7015	5.09717
28380027	RecName: Full=Putative dimethylaniline monooxygenase [N-oxide-forming] 6; AltName: Full=Dimethylaniline oxidase 6; AltName: Full=Flavin-containing monooxygenase 6; Short=FMO 6	2.20344	2.78	1	1	1	1				Retrival Error	539	61.2516	6.39209
21542000	RecName: Full=Hsp90 co-chaperone Cdc37; AltName: Full=Hsp90 chaperone protein kinase-targeting subunit; AltName: Full=p50Cdc37; Contains: RecName: Full=Hsp90 co-chaperone Cdc37, N-terminally processed	2.26206	2.38	2	1	1	1				Retrival Error	378	44.44	5.24951
158519875	RecName: Full=Cation channel sperm-associated protein subunit beta; Short=CatSper-beta	2.55505	2.33	2	1	1	1				Retrival Error	1116	126.843	7.1665
12643409	RecName: Full=Matrin-3	6.33975	3.78	10	1	3	3				Retrival Error	847	94.5648	6.25244
205831135	RecName: Full=Putative GTP-binding protein FLJ12595	3.58983	10.81	2	1	2	2				Retrival Error	148	16.4307	8.45557
7328086	hypothetical protein [Homo sapiens]	2.50466	12.45	2	1	1	1				Retrival Error	233	24.4859	6.04932
1170862	RecName: Full=Melanoma-associated antigen 9; AltName: Full=Cancer/testis antigen 1.9; Short=CT1.9; AltName: Full=MAGE-9 antigen	4.79973	4.76	3	1	1	2				Retrival Error	315	35.066	4.52588
119608307	paired related homeobox 2 [Homo sapiens]	3.55262	5.53	5	1	2	2				Retrival Error	253	27.0628	10.1401
1586821	sulphamidase	2.09732	2.79	2	1	1	1				Retrival Error	502	56.6595	6.94678
119630629	chromosome 20 open reading frame 79 [Homo sapiens]	2.96431	16.67	2	1	1	1				Retrival Error	156	17.6514	9.33447
7717443	PRED58 [Homo sapiens]	2.26898	9.02	1	1	1	1				Retrival Error	244	26.6263	9.33447
1705750	RecName: Full=CCAAT/enhancer-binding protein gamma; Short=C/EBP gamma	2.2605	11.33	1	1	1	1				Retrival Error	150	16.3985	9.77393
32469765	RecName: Full=Dedicator of cytokinesis protein 2	6.08515	1.69	8	1	3	3				Retrival Error	1830	211.812	6.87354
75706636	ubiquitously transcribed tetratricopeptide repeat protein Y-linked transcript variant 67 [Homo sapiens]	15.728	1.39	1	1	1	7				Retrival Error	1363	151.259	7.79639
131616	RecName: Full=Trifunctional purine biosynthetic protein adenosine-3; Includes: RecName: Full=Phosphoribosylamine--glycine ligase; AltName: Full=Glycinamide ribonucleotide synthetase; Short=GARS; AltName: Full=Phosphoribosylglycinamide synthetase; Includes: RecName: Full=Phosphoribosylformylglycinamidine cyclo-ligase; AltName: Full=AIR synthase; Short=AIRS; AltName: Full=Phosphoribosyl-aminoimidaz…	4.56706	3.47	10	1	2	2				Retrival Error	1010	107.699	6.69775
130370	RecName: Full=Pneumadin; Short=PNM	1.52919	50	1	1	1	1				Retrival Error	10	0.955498	4.50049
52783599	RecName: Full=Guanine nucleotide-binding protein G(I)/G(S)/G(O) subunit gamma-5; Flags: Precursor	2.03654	16.18	1	1	1	1				Retrival Error	68	7.31381	9.84717
4503041	corticoliberin preproprotein [Homo sapiens]	2.18944	10.71	1	1	1	1				Retrival Error	196	21.4084	9.96436
119601616	eukaryotic translation initiation factor 2B, subunit 2 beta, 39kDa [Homo sapiens]	2.14515	5.13	2	1	1	1				Retrival Error	351	38.9649	6.16357
13124319	RecName: Full=Kinesin heavy chain isoform 5C; AltName: Full=Kinesin heavy chain neuron-specific 2	7.58628	3.13	85	1	4	4				Retrival Error	957	109.427	6.18896
119607932	mitochondrial ribosome recycling factor, isoform CRA_e [Homo sapiens]	2.56011	17.26	1	1	1	1				Retrival Error	168	18.7539	9.86182
3183214	RecName: Full=Uncharacterized protein KIAA0087	4.36631	10.14	3	1	1	2				Retrival Error	138	14.9275	8.71924
24418479	RecName: Full=Potassium voltage-gated channel subfamily G member 1; AltName: Full=Voltage-gated potassium channel subunit Kv6.1; AltName: Full=kH2	2.52723	6.24	1	1	1	1				Retrival Error	513	57.8755	6.29053
7959923	PRO2738 [Homo sapiens]	2.04376	11.29	1	1	1	1				Retrival Error	124	13.3597	9.49561
119618007	IKK interacting protein, isoform CRA_a [Homo sapiens]	4.77673	3.71	1	1	1	2				Retrival Error	377	43.0565	4.91943
14250487	EML4 protein [Homo sapiens]	1.5143	17.74	1	1	1	1				Retrival Error	62	7.49159	8.47021
119579805	nyctalopin, isoform CRA_a [Homo sapiens]	2.01206	2.49	2	1	1	1				Retrival Error	481	51.9673	8.67529
357528797	RecName: Full=FRAS1-related extracellular matrix protein 3; Flags: Precursor	2.80907	1.03	2	1	1	1				Retrival Error	2139	238.031	5.32568
118197270	RANBP2-like and GRIP domain-containing protein 5/6 isoform 2 [Homo sapiens]	2.04278	2.32	12	1	1	1				Retrival Error	904	103.269	7.18115
154091032	ankyrin repeat domain-containing protein 22 [Homo sapiens]	9.45189	10.99	2	1	2	4				Retrival Error	191	21.8344	8.83643
20806097	nucleolar complex protein 3 homolog [Homo sapiens]	14.389	4.88	144	1	5	7				Retrival Error	800	92.4896	9.17334
119569197	chromosome 6 open reading frame 57, isoform CRA_a [Homo sapiens]	2.69065	15.74	2	1	1	1				Retrival Error	108	12.2053	9.36377
223718169	transmembrane O-methyltransferase isoform LRTOMT2b [Homo sapiens]	2.61191	10.36	3	1	1	1				Retrival Error	251	27.5304	8.25049
37537558	nuclear apoptosis-inducing factor 1 [Homo sapiens]	7.03371	3.98	1	1	1	3				Retrival Error	327	35.1423	7.21045
119595722	chromosome 20 open reading frame 59, isoform CRA_c, partial [Homo sapiens]	2.51929	8.8	11	1	1	1				Retrival Error	216	23.6609	8.07471
119600375	potassium channel tetramerisation domain containing 13, isoform CRA_a [Homo sapiens]	9.44061	9.42	2	1	2	4				Retrival Error	329	36.3348	7.2251
119617055	keratin 5b, isoform CRA_a [Homo sapiens]	37.9039	8.54	28	1	5	15				Retrival Error	410	44.9895	5.19873
33872248	Unknown (protein for IMAGE:3632616), partial [Homo sapiens]	2.00841	4.52	1	1	1	1				Retrival Error	221	23.7641	10.5356
119610692	F-box protein 39 [Homo sapiens]	52.0016	4.07	1	1	1	23				Retrival Error	442	52.6119	8.88037
21758935	unnamed protein product [Homo sapiens]	5.17623	4.69	5	1	1	2				Retrival Error	320	33.3472	6.46826
74729423	RecName: Full=Putative uncharacterized protein encoded by MAPKAPK5-AS1; AltName: Full=MAPKAPK5 antisense RNA 1; AltName: Full=MAPKAPK5 antisense gene protein 1	7.1185	14.39	1	1	1	6				Retrival Error	139	13.1667	11.4146
119595512	hypothetical protein FLJ38159 [Homo sapiens]	1.58488	1.87	1	1	1	1				Retrival Error	374	43.7815	5.36377
119612054	cyclic nucleotide binding domain containing 1 [Homo sapiens]	2.0272	3.44	2	1	1	1				Retrival Error	436	50.1921	9.0708
21750654	unnamed protein product [Homo sapiens]	2.063	14.94	1	1	1	3				Retrival Error	154	16.5109	11.8979
74762570	RecName: Full=Putative protein FAM10A5; AltName: Full=Suppression of tumorigenicity 13 pseudogene 5	3.9444	4.61	1	1	2	2				Retrival Error	369	41.3513	5.04639
119622951	chromosome 11 open reading frame 36, isoform CRA_a [Homo sapiens]	2.04199	5.06	4	1	1	1				Retrival Error	158	16.4461	7.1958
30172728	unknown [Homo sapiens]	2.06658	23.88	1	1	1	1				Retrival Error	67	7.45751	5.97314
119163	RecName: Full=Elongation factor 1-beta; Short=EF-1-beta	1.89298	3.11	2	1	1	1				Retrival Error	225	24.7483	4.66553
18606290	VPRBP protein [Homo sapiens]	3.16029	1.13	42	1	2	2				Retrival Error	1058	118.161	4.94482
7739449	hnRNP 2H9E [Homo sapiens]	3.88974	12.23	10	1	1	1				Retrival Error	139	15.4031	6.40479
49457368	TBCA [Homo sapiens]	4.2187	16.67	2	1	1	2				Retrival Error	108	12.8467	5.2876
13623191	KIAA0652 protein [Homo sapiens]	6.2972	3.7	5	1	1	3				Retrival Error	405	44.4582	5.38916
119612058	matrix metallopeptidase 16 (membrane-inserted), isoform CRA_b [Homo sapiens]	116.071	2.19	3	1	1	52				Retrival Error	457	52.4814	8.49951
149240951	Chain D, Human Milk Xanthine Oxidoreductase	6.41224	1.43	5	1	3	4				Retrival Error	1333	146.33	7.66455
119629135	hCG1641173 [Homo sapiens]	2.51967	9.65	2	1	1	1				Retrival Error	259	29.9484	7.06396
156071462	ADP/ATP translocase 3 [Homo sapiens]	6.92226	10.07	8	1	3	3				Retrival Error	298	32.8452	9.74463
121945944	RecName: Full=La-related protein 7; AltName: Full=La ribonucleoprotein domain family member 7; AltName: Full=P-TEFb-interaction protein for 7SK stability; Short=PIP7S	2.61625	4.98	2	1	1	1				Retrival Error	582	66.8574	9.5542
120587027	ubiquitin carboxyl-terminal hydrolase 31 [Homo sapiens]	4.43599	2.14	7	1	2	2				Retrival Error	1352	146.56	9.21729
48146637	FLJ10525 [Homo sapiens]	2.25856	4.86	2	1	1	1				Retrival Error	247	27.9598	9.70068
71153032	RecName: Full=Olfactory receptor 7D4; AltName: Full=OR19-B; AltName: Full=Odorant receptor family subfamily D member 4RT; AltName: Full=Olfactory receptor OR19-7	3.05403	2.88	345	1	2	2				Retrival Error	312	34.4246	7.37158
21928237	seven transmembrane helix receptor [Homo sapiens]	6.6082	13.25	343	1	2	3				Retrival Error	249	28.337	8.36768
119606123	MPF-like, isoform CRA_b [Homo sapiens]	3.62127	2.56	4	1	2	2				Retrival Error	1053	112.108	8.1333
578836199	PREDICTED: polyadenylate-binding protein 1-like isoform X3 [Homo sapiens]	14.0334	5.45	5	1	2	6				Retrival Error	330	37.7131	9.21729
119570368	zinc finger protein 518 [Homo sapiens]	2.59484	1.62	3	1	1	1				Retrival Error	1483	166.676	9.27588
28193122	unnamed protein product [Homo sapiens]	2.85513	8.14	6	1	1	1				Retrival Error	221	25.4624	6.52197
218512159	RecName: Full=Putative zinc finger protein 840	8.02071	0.98	2	1	1	5				Retrival Error	716	83.1809	9.61279
21730760	Chain V, Structure Of A Hif-1a-Pvhl-Elonginb-Elonginc Complex	2.01923	10	1	1	1	1				Retrival Error	160	18.5207	8.51416
327478526	RecName: Full=Myosin-14; AltName: Full=Myosin heavy chain 14; AltName: Full=Myosin heavy chain, non-muscle IIc; AltName: Full=Non-muscle myosin heavy chain IIc; Short=NMHC II-C	14.4078	2.51	19	1	6	6				Retrival Error	1995	227.732	5.60498
172048422	RecName: Full=Importin subunit alpha-8; AltName: Full=Karyopherin subunit alpha-7	3.90207	3.68	2	1	2	2				Retrival Error	516	56.9019	6.03662
189041198	RecName: Full=Putative uncharacterized protein C6orf183	2.52989	6.82	1	1	1	1				Retrival Error	396	45.6801	5.61768
31874135	hypothetical protein [Homo sapiens]	8.64942	10.2	7	1	2	4				Retrival Error	343	37.9977	8.60205
152012941	Interferon induced transmembrane protein 5 [Homo sapiens]	2.55376	22.73	1	1	1	1				Retrival Error	132	14.3685	8.29443
31074637	type I inner root sheath specific keratin 25 irs1 [Homo sapiens]	29.3475	5.33	8	1	3	13				Retrival Error	450	49.2874	5.08447
119631244	myosin IB, isoform CRA_a [Homo sapiens]	5.38481	1.58	42	1	3	3				Retrival Error	1136	131.902	9.37842
119582013	family with sequence similarity 71, member B [Homo sapiens]	2.09886	3.8	3	1	1	2				Retrival Error	605	64.7156	9.48096
189364	long overlapping ORF; NH2 terminus uncertain, partial [Homo sapiens]	2.07558	8.27	1	1	1	1				Retrival Error	278	30.5449	7.91357
119614428	hCG2010019, partial [Homo sapiens]	2.02691	9.58	1	1	1	1				Retrival Error	167	18.994	9.45166
3859988	proteasome subunit p58 [Homo sapiens]	2.10463	10.43	12	1	1	1				Retrival Error	115	13.3495	5.33838
30269262	pol protein [Homo sapiens]	2.66887	2.28	1	1	1	1				Retrival Error	1183	131.387	9.0415
546231210	serine/threonine-protein phosphatase 4 regulatory subunit 3A isoform 3 [Homo sapiens]	3.79822	3.37	8	1	2	2				Retrival Error	594	67.7691	5.17334
21739618	hypothetical protein [Homo sapiens]	3.78288	2.6	16	1	2	2				Retrival Error	615	66.4635	7.53271
48146497	TNFRSF21 [Homo sapiens]	2.0542	8.06	1	1	1	1				Retrival Error	124	14.6172	6.12549
22002426	brain peptide A1 [Homo sapiens]	3.13073	24.44	1	1	1	2				Retrival Error	45	5.11372	11.6196
237757312	synaptojanin-1 isoform c [Homo sapiens]	3.86285	1.16	5	1	2	2				Retrival Error	1295	143.164	7.32764
119626181	nucleoporin 54kDa, isoform CRA_b [Homo sapiens]	1.86127	2.41	8	1	1	1				Retrival Error	291	33.1595	6.3667
166919564	RecName: Full=Actin filament-associated protein 1; AltName: Full=110 kDa actin filament-associated protein; Short=AFAP-110	17.9198	3.15	73	1	2	9				Retrival Error	730	80.6748	8.67529
119621549	retinoblastoma binding protein 8, isoform CRA_b [Homo sapiens]	2.50514	2.08	5	1	1	1				Retrival Error	867	98.3732	6.63916
194377758	unnamed protein product [Homo sapiens]	7.96284	2.8	7	1	2	5				Retrival Error	465	51.6918	7.21045
160017591	RecName: Full=Coiled-coil domain-containing protein 15	9.59825	5.15	17	1	5	5				Retrival Error	951	110.415	6.46826
119581560	polypyrimidine tract binding protein 1, isoform CRA_e [Homo sapiens]	2.19402	4.06	11	1	1	1				Retrival Error	197	21.8995	9.5542
148277111	putative oncomodulin-2 [Homo sapiens]	1.5768	8.26	3	1	1	1				Retrival Error	109	12.1217	4.27197
117949375	RecName: Full=Calpain-13; AltName: Full=Calcium-activated neutral proteinase 13; Short=CANP 13	1.74603	1.64	4	1	1	1				Retrival Error	669	76.6475	7.38623
34532125	unnamed protein product [Homo sapiens]	2.20583	8.03	1	1	1	2				Retrival Error	274	30.0872	9.56885
113414869	TBC1 domain family, member 8B (with GRAM domain) [Homo sapiens]	1.50527	1.11	7	1	1	1				Retrival Error	632	72.5766	6.34131
37782410	FP17581 [Homo sapiens]	4.55183	18.58	1	1	1	2				Retrival Error	113	12.2884	10.7407
194294556	SET-binding protein isoform b [Homo sapiens]	1.67033	3.31	1	1	1	1				Retrival Error	242	26.3803	8.104
34527615	unnamed protein product [Homo sapiens]	7.45064	10.94	1	1	2	3				Retrival Error	265	29.6751	9.23193
34527153	unnamed protein product [Homo sapiens]	2.23465	13.67	1	1	1	1				Retrival Error	139	15.3789	9.5249
34526674	unnamed protein product [Homo sapiens]	1.692	6.67	1	1	1	2				Retrival Error	120	14.0933	9.46631
34535305	unnamed protein product [Homo sapiens]	4.24748	7.36	1	1	2	2				Retrival Error	299	32.523	8.1626
34531380	unnamed protein product [Homo sapiens]	2.84904	13.5	1	1	1	1				Retrival Error	200	22	11.0776
119625299	guanylate cyclase 1, soluble, alpha 3, isoform CRA_c [Homo sapiens]	8.45857	9.09	6	1	1	4				Retrival Error	143	16.0962	7.63525
34189915	RBM26 protein [Homo sapiens]	3.49338	21.31	1	1	1	1				Retrival Error	61	7.25791	9.72998
62122911	interleukin-31 precursor [Homo sapiens]	1.5515	3.66	8	1	1	1				Retrival Error	164	18.1933	5.50342
440575863	alternative protein GRINL1A [Homo sapiens]	3.00958	37.21	2	1	1	1				Retrival Error	86	8.82153	8.25049
62088078	DHX57 protein variant [Homo sapiens]	2.59838	2.86	9	1	1	1				Retrival Error	733	82.559	7.97217
109255232	centrosomal protein of 170 kDa isoform gamma [Homo sapiens]	5.58894	1.3	76	1	2	3				Retrival Error	1460	161.31	7.00537
119609753	hCG1989313, isoform CRA_g, partial [Homo sapiens]	10.3905	2.87	2	1	1	5				Retrival Error	662	69.1359	7.75244
119593568	protein kinase N2, isoform CRA_b [Homo sapiens]	5.65184	3.64	33	1	3	3				Retrival Error	604	68.2541	9.48096
34596303	GRINL1A combined protein Gcom11 precursor [Homo sapiens]	2.50317	5.54	1	1	1	1				Retrival Error	397	46.1948	5.92236
119577949	piggyBac transposable element derived 2, isoform CRA_b [Homo sapiens]	2.50261	8.21	3	1	1	1				Retrival Error	341	39.537	9.51025
62088124	Abl-philin 2 isoform 3 variant [Homo sapiens]	1.99154	4.9	1	1	1	1				Retrival Error	204	23.2804	9.92041
62089276	transcription termination factor, RNA polymerase II variant [Homo sapiens]	2.55284	15.76	1	1	1	1				Retrival Error	165	18.3546	9.31982
194382676	unnamed protein product [Homo sapiens]	2.03698	6.18	2	1	1	1				Retrival Error	178	18.7421	7.38623
62087632	solute carrier family 37 (glycerol-6-phosphate transporter), member 4 variant [Homo sapiens]	4.9277	3.08	2	1	1	3				Retrival Error	195	21.0707	8.17725
62087594	RNA binding motif protein 14 variant [Homo sapiens]	2.30968	1.27	2	1	1	1				Retrival Error	552	55.596	9.48096
530421763	PREDICTED: protein PBDC1 isoform X1 [Homo sapiens]	1.54715	3.02	1	1	1	1				Retrival Error	232	26.6272	9.36377
23271324	CMIP protein [Homo sapiens]	2.07625	2.1	7	1	1	1				Retrival Error	620	69.2435	6.43018
194374751	unnamed protein product [Homo sapiens]	2.04482	11.02	4	1	1	1				Retrival Error	127	13.6591	10.3452
157829345	ubiquitously transcribed tetratricopeptide repeat protein X-linked transcript variant 6 [Homo sapiens]	2.88518	2.55	2	1	1	1				Retrival Error	1293	141.397	8.01611
194383268	unnamed protein product [Homo sapiens]	2.51058	7.33	9	1	1	1				Retrival Error	150	16.8818	10.6675
84708830	TUBB6 protein [Homo sapiens]	27.9619	12.75	5	1	5	9				Retrival Error	447	50.0581	4.89404
194387516	unnamed protein product [Homo sapiens]	2.08129	7.02	4	1	1	1				Retrival Error	299	34.899	5.021
119613529	hCG1642860 [Homo sapiens]	8.47071	6.27	4	1	1	3				Retrival Error	255	29.0607	9.75928
119613673	hCG25333, isoform CRA_a [Homo sapiens]	5.70242	6.88	11	1	2	2				Retrival Error	785	87.383	6.82959
88999767	autogenous vein graft remodeling associated protein 5 [Homo sapiens]	2.67926	4.09	1	1	1	1				Retrival Error	465	53.9801	9.83252
112891	RecName: Full=Putative alpha-1-antitrypsin-related protein; AltName: Full=Protease inhibitor 1-like; AltName: Full=Serpin A2; Flags: Precursor	2.04828	4.29	4	1	1	1				Retrival Error	420	47.8609	7.89893
475808427	POTE ankyrin domain family member I [Homo sapiens]	12.7489	3.26	7	1	4	6				Retrival Error	1075	121.205	6.21436
18089180	LOC644246 protein, partial [Homo sapiens]	4.12499	24.14	1	1	1	2				Retrival Error	58	5.8338	9.08545
205831107	RecName: Full=Protein FAM196B	5.46002	4.86	1	1	1	2				Retrival Error	535	59.1678	8.1333
21754281	unnamed protein product [Homo sapiens]	1.53458	2.86	3	1	1	1				Retrival Error	210	24.1975	9.65674
143928063	RecName: Full=Serine/arginine repetitive matrix protein 2; AltName: Full=300 kDa nuclear matrix antigen; AltName: Full=Serine/arginine-rich splicing factor-related nuclear matrix protein of 300 kDa; Short=SR-related nuclear matrix protein of 300 kDa; Short=Ser/Arg-related nuclear matrix protein of 300 kDa; AltName: Full=Splicing coactivator subunit SRm300; AltName: Full=Tax-responsive enhancer el…	25.4942	1.89	79	1	3	11				Retrival Error	2752	299.438	12.0591
215274269	RecName: Full=Spectrin beta chain, erythrocytic; AltName: Full=Beta-I spectrin	5.30798	1.12	30	1	3	3				Retrival Error	2137	246.316	5.2749
56675094	cathepsin L-like protein [Homo sapiens]	1.51556	2.75	1	1	1	1				Retrival Error	218	25.0432	7.15186
62087622	BM-010 variant [Homo sapiens]	2.15589	23.88	31	1	1	1				Retrival Error	67	7.69976	5.35107
190410954	RecName: Full=Transmembrane and coiled-coil domain-containing protein 5B	2.00854	3.91	1	1	1	1				Retrival Error	307	35.7407	5.03369
193787670	unnamed protein product [Homo sapiens]	34.6035	5.74	17	1	1	20				Retrival Error	122	14.4332	5.17334
119580802	hypothetical protein LOC63929, isoform CRA_b [Homo sapiens]	4.14383	5.61	7	1	2	2				Retrival Error	428	48.0811	5.61768
119585275	coiled-coil domain containing 51, isoform CRA_a [Homo sapiens]	3.26773	11.26	3	1	1	1				Retrival Error	302	33.6365	6.96143
221043670	unnamed protein product [Homo sapiens]	1.73722	6.45	1	1	1	1				Retrival Error	155	16.104	6.12549
4514403	squamous cell carcinoma antigen 2 [Homo sapiens]	2.54038	13.73	7	1	1	1				Retrival Error	102	11.3787	6.94678
194384240	unnamed protein product [Homo sapiens]	108.64	26.31	31	1	18	40				Retrival Error	555	58.8143	5.97314
116283351	CCDC6 protein [Homo sapiens]	2.8356	3.89	4	1	1	1				Retrival Error	334	38.1399	9.39307
313104224	RecName: Full=LON peptidase N-terminal domain and RING finger protein 2; AltName: Full=Neuroblastoma apoptosis-related protease; AltName: Full=RING finger protein 192	3.73352	3.05	18	1	2	2				Retrival Error	754	83.6003	5.89697
71297232	PPM1K protein [Homo sapiens]	1.68034	4.67	10	1	1	1				Retrival Error	150	16.7483	6.90283
154426306	kinesin-like protein KIF24 [Homo sapiens]	3.2396	0.44	1	1	1	2				Retrival Error	1368	151.809	7.13721
28302161	CCBE1 protein [Homo sapiens]	2.01493	8.37	3	1	1	1				Retrival Error	215	22.5852	8.5874
51094451	FLJ42291 protein [Homo sapiens]	2.16161	1.48	1	1	1	1				Retrival Error	474	52.2437	7.12256
540344531	acetylcholinesterase isoform 3 precursor [Homo sapiens]	10.2558	2.09	85	1	2	6				Retrival Error	526	58.3155	6.94678
119586982	hCG14941, isoform CRA_a [Homo sapiens]	5.68823	1.55	53	1	2	3				Retrival Error	1163	124.211	8.71924
215273970	RecName: Full=Protein diaphanous homolog 1; AltName: Full=Diaphanous-related formin-1; Short=DRF1	8.51292	2.2	116	1	4	5				Retrival Error	1272	141.258	5.41455
73621116	RecName: Full=Protein KIAA1045	2.00039	4.25	2	1	1	1				Retrival Error	400	45.1633	5.66846
155030220	sister chromatid cohesion protein PDS5 homolog A isoform 3 [Homo sapiens]	1.53418	0.83	7	1	1	1				Retrival Error	600	68.9557	7.07861
151347347	MUC1 isoform M8 [Homo sapiens]	2.23519	7.91	2	1	1	1				Retrival Error	215	22.8936	7.45947
119630988	isocitrate dehydrogenase 3 (NAD+) beta, isoform CRA_b [Homo sapiens]	2.22656	8.15	10	1	1	1				Retrival Error	233	25.5381	9.05615
194375209	unnamed protein product [Homo sapiens]	2.0201	3.16	10	1	1	1				Retrival Error	412	44.9519	8.57275
634743229	inhibitor of growth protein 2 isoform 2 [Homo sapiens]	2.15962	7.08	5	1	1	1				Retrival Error	240	27.9667	8.1333
17511715	FLYWCH1 protein [Homo sapiens]	2.09299	3.84	15	1	1	1				Retrival Error	391	44.6365	9.14404
530403029	PREDICTED: protein AHNAK2 isoform X1 [Homo sapiens]	4.83333	1.86	3	1	3	3				Retrival Error	5695	605.268	5.36377
211059433	telomere repeats-binding bouquet formation protein 1 [Homo sapiens]	8.58667	3.44	21	1	3	5				Retrival Error	727	83.0105	7.45947
1515452	tissue plasminogen activator, partial [Homo sapiens]	2.08203	13.25	1	1	1	1				Retrival Error	166	18.026	9.26123
194382670	unnamed protein product [Homo sapiens]	2.53934	10.7	13	1	1	1				Retrival Error	243	28.2427	7.48877
119627029	hypothetical protein FLJ10986, isoform CRA_d [Homo sapiens]	5.19989	4.1	7	1	3	3				Retrival Error	439	47.6754	6.63916
194378698	unnamed protein product [Homo sapiens]	4.17918	5.16	6	1	2	2				Retrival Error	446	50.9142	6.68311
194383408	unnamed protein product [Homo sapiens]	2.22547	9.5	23	1	1	1				Retrival Error	179	20.9189	8.22119
193787232	unnamed protein product [Homo sapiens]	9.92984	7	67	1	2	4				Retrival Error	643	72.0186	9.5249
194386226	unnamed protein product [Homo sapiens]	4.02035	12.9	3	1	1	1				Retrival Error	155	17.6291	5.31299
194387020	unnamed protein product [Homo sapiens]	2.79951	11.17	9	1	1	1				Retrival Error	179	20.9892	9.87646
194384530	unnamed protein product [Homo sapiens]	2.77452	14.11	4	1	1	1				Retrival Error	241	25.9284	9.14404
194384124	unnamed protein product [Homo sapiens]	2.03503	1.47	40	1	1	1				Retrival Error	611	67.9212	9.37842
194377112	unnamed protein product [Homo sapiens]	2.22105	6.56	1	1	1	1				Retrival Error	305	34.4859	5.71924
194379488	unnamed protein product [Homo sapiens]	1.50238	1.86	1	1	1	1				Retrival Error	485	55.5174	4.97021
194389024	unnamed protein product [Homo sapiens]	2.14034	7.59	1	1	1	1				Retrival Error	224	24.0571	8.88037
194381310	unnamed protein product [Homo sapiens]	2.60653	5.86	7	1	1	1				Retrival Error	324	37.5406	8.89502
194382494	unnamed protein product [Homo sapiens]	4.80423	7.34	2	1	1	2				Retrival Error	259	28.8225	5.36377
194377718	unnamed protein product [Homo sapiens]	2.16662	8.06	4	1	1	1				Retrival Error	186	21.1672	4.38623
194384754	unnamed protein product [Homo sapiens]	2.07498	2.01	4	1	1	1				Retrival Error	896	102.063	6.52197
194374107	unnamed protein product [Homo sapiens]	2.6685	10.29	3	1	1	1				Retrival Error	243	25.3615	7.06396
194373459	unnamed protein product [Homo sapiens]	2.63578	11.35	14	1	1	1				Retrival Error	229	26.0991	7.81104
194389532	unnamed protein product [Homo sapiens]	25.1675	7.24	3	1	2	10				Retrival Error	373	43.2426	9.05615
194384220	unnamed protein product [Homo sapiens]	2.18387	1.46	5	1	1	1				Retrival Error	685	79.4967	7.75244
194386174	unnamed protein product [Homo sapiens]	2.5343	5.81	1	1	1	1				Retrival Error	396	43.1219	4.86865
194383904	unnamed protein product [Homo sapiens]	1.67055	5.69	7	1	1	1				Retrival Error	123	14.2117	9.93506
194387024	unnamed protein product [Homo sapiens]	3.01276	4.65	3	1	1	1				Retrival Error	301	33.8069	9.92041
300116271	3-oxo-5-beta-steroid 4-dehydrogenase isoform 2 [Homo sapiens]	1.69419	4.56	6	1	1	1				Retrival Error	285	32.8688	6.62451
194382774	unnamed protein product [Homo sapiens]	2.59138	8.1	6	1	1	1				Retrival Error	284	31.2911	9.72998
194377168	unnamed protein product [Homo sapiens]	4.57442	13.66	17	1	2	2				Retrival Error	227	25.9362	9.17334
194375932	unnamed protein product [Homo sapiens]	216.607	6.42	10	1	1	85				Retrival Error	265	29.2328	7.91357
194384396	unnamed protein product [Homo sapiens]	3.63617	2.54	6	1	1	2				Retrival Error	433	46.3472	8.96826
194388594	unnamed protein product [Homo sapiens]	4.47103	5.95	96	1	2	2				Retrival Error	269	29.7268	9.0708
194375063	unnamed protein product [Homo sapiens]	9.64825	12.67	7	1	2	4				Retrival Error	221	24.4174	9.37842
194389318	unnamed protein product [Homo sapiens]	2.1168	2.42	5	1	1	1				Retrival Error	372	40.4768	9.65674
194378362	unnamed protein product [Homo sapiens]	2.13537	4.05	4	1	1	1				Retrival Error	222	24.6019	8.44092
214010191	ribonuclease H2 subunit B isoform 2 [Homo sapiens]	2.03442	7.39	1	1	1	1				Retrival Error	257	28.9861	8.82178
300669606	RecName: Full=Rho guanine nucleotide exchange factor 33	2.00737	1.54	3	1	1	1				Retrival Error	844	94.5736	6.81494
119591539	ubiquitin-conjugating enzyme E2F (putative), isoform CRA_f [Homo sapiens]	1.57012	9.52	12	1	1	1				Retrival Error	63	6.86164	9.42236
119613486	oxoglutarate dehydrogenase-like, isoform CRA_a [Homo sapiens]	3.7506	2.12	15	1	2	2				Retrival Error	801	91.1738	6.82959
221316674	dimethylaniline monooxygenase [N-oxide-forming] 5 isoform 2 [Homo sapiens]	2.63275	4.53	4	1	1	1				Retrival Error	464	52.443	8.66064
219520978	MYBPHL protein [Homo sapiens]	2.63477	8.46	2	1	1	1				Retrival Error	331	36.2276	8.48486
354548834	zinc transporter 5 isoform 3 [Homo sapiens]	3.16295	7.79	2	1	1	2				Retrival Error	77	8.21041	9.92041
221039610	unnamed protein product [Homo sapiens]	3.61044	4.79	10	1	2	2				Retrival Error	334	36.6795	5.13525
221045258	unnamed protein product [Homo sapiens]	2.27801	4.46	6	1	1	1				Retrival Error	224	23.9778	10.8726
221041774	unnamed protein product [Homo sapiens]	4.46314	5.26	42	1	1	2				Retrival Error	304	35.2569	5.24951
221041900	unnamed protein product [Homo sapiens]	1.58059	4.73	15	1	1	1				Retrival Error	148	15.7532	10.5796
221043242	unnamed protein product [Homo sapiens]	6.18571	6.09	10	1	3	3				Retrival Error	443	48.9284	7.66455
195928000	nuclear factor of activated T-cells c4 isoform IC-IXS [Homo sapiens]	7.27463	2.3	3	1	1	3				Retrival Error	826	87.2273	5.40186
119590976	ribosomal protein L37a, isoform CRA_b [Homo sapiens]	2.06765	12.07	4	1	1	1				Retrival Error	58	6.56355	10.4478
52545699	hypothetical protein [Homo sapiens]	10.708	2.23	15	1	2	5				Retrival Error	942	107.511	7.60596
119584380	bromodomain and PHD finger containing, 1, isoform CRA_e [Homo sapiens]	4.3277	1.73	10	1	2	2				Retrival Error	1213	137.341	7.92822
119590674	amyotrophic lateral sclerosis 2 (juvenile) chromosome region, candidate 12, isoform CRA_b, partial [Homo sapiens]	11.1115	8.39	8	1	1	5				Retrival Error	143	17.2977	6.60986
220897513	LUC7-like (S. cerevisiae) [Homo sapiens]	1.5439	21.88	11	1	1	1				Retrival Error	32	3.75582	4.51318
193785596	unnamed protein product [Homo sapiens]	27.2873	25.94	24	1	9	10				Retrival Error	397	44.5735	4.93213
194388148	unnamed protein product [Homo sapiens]	3.88297	5.88	12	1	2	2				Retrival Error	323	34.168	8.104
194391382	unnamed protein product [Homo sapiens]	4.17687	7.34	14	1	2	2				Retrival Error	354	40.1823	5.22412
545479145	mediator of RNA polymerase II transcription subunit 30 isoform 2 [Homo sapiens]	2.51552	13.29	1	1	1	1				Retrival Error	143	16.2683	9.20264
378405228	RecName: Full=Tetratricopeptide repeat protein 40	4.75903	1.62	1	1	2	2				Retrival Error	2715	303.308	7.35693
194377158	unnamed protein product [Homo sapiens]	2.02284	6.94	17	1	1	1				Retrival Error	173	19.1937	7.43018
119629284	integrator complex subunit 6, isoform CRA_b [Homo sapiens]	4.53482	4.23	5	1	2	2				Retrival Error	709	80.4611	8.71924
378405232	RecName: Full=StAR-related lipid transfer protein 9; AltName: Full=START domain-containing protein 9; Short=StARD9	4.40979	0.72	3	1	2	2				Retrival Error	4700	516.023	6.31592
193786637	unnamed protein product [Homo sapiens]	4.90984	10.68	9	1	1	2				Retrival Error	103	12.6257	9.72998
119615050	pyruvate dehydrogenase kinase, isozyme 2, isoform CRA_c [Homo sapiens]	3.01447	5.83	7	1	1	1				Retrival Error	343	38.8394	5.93506
578825442	PREDICTED: egl nine homolog 3 isoform X1 [Homo sapiens]	2.4034	8.97	4	1	1	1				Retrival Error	145	16.8494	7.00537
21322210	MHC class II HLA-DQ [Homo sapiens]	1.51041	7.5	1	1	1	1				Retrival Error	80	9.08838	5.8335
194383974	unnamed protein product [Homo sapiens]	2.06986	4.29	1	1	1	1				Retrival Error	396	44.2303	5.05908
119588806	general transcription factor IIH, polypeptide 1, 62kDa, isoform CRA_b [Homo sapiens]	2.66948	4.63	5	1	1	1				Retrival Error	432	48.7075	7.81104
6815237	5-hydroxytryptamine (serotonin) receptor 1F [Homo sapiens]	2.54725	8.22	2	1	1	1				Retrival Error	365	41.579	8.92432
119632249	hCG2044193 [Homo sapiens]	2.17881	1.41	1	1	1	1				Retrival Error	993	109.735	8.79248
119588809	Hermansky-Pudlak syndrome 5, isoform CRA_b, partial [Homo sapiens]	2.18595	3	8	1	1	1				Retrival Error	400	45.1345	6.68311
28375611	unnamed protein product [Homo sapiens]	7.02779	8.12	29	1	2	3				Retrival Error	431	46.4407	6.46826
194378470	unnamed protein product [Homo sapiens]	2.02272	4.86	6	1	1	1				Retrival Error	247	28.28	7.62061
194378082	unnamed protein product [Homo sapiens]	1.54818	3.23	4	1	1	1				Retrival Error	186	21.873	8.86572
221046300	unnamed protein product [Homo sapiens]	2.02922	7.51	6	1	1	1				Retrival Error	173	20.078	5.65576
193787268	unnamed protein product [Homo sapiens]	5.78248	3.09	15	1	3	3				Retrival Error	648	71.7206	8.25049
9587153	xeroderma pigmentosum complementation group G protein splice variant [Homo sapiens]	1.50075	3.02	9	1	1	1				Retrival Error	232	27.2424	8.38232
193787064	unnamed protein product [Homo sapiens]	2.65145	6.74	7	1	1	1				Retrival Error	193	22.4408	6.80029
62088934	CDC10 protein variant [Homo sapiens]	1.50956	2.1	20	1	1	1				Retrival Error	381	43.7986	7.78174
75517448	TMC1 protein [Homo sapiens]	6.05094	2.2	7	1	2	3				Retrival Error	727	83.7233	6.96143
194386170	unnamed protein product [Homo sapiens]	2.235	5.63	15	1	1	1				Retrival Error	160	17.5993	10.0669
221043808	unnamed protein product [Homo sapiens]	2.34722	4.39	10	1	1	1				Retrival Error	547	60.6728	9.14404
194385852	unnamed protein product [Homo sapiens]	3.87893	4.05	5	1	2	2				Retrival Error	296	34.6621	4.33545
194388748	unnamed protein product [Homo sapiens]	2.04848	3.95	6	1	1	1				Retrival Error	228	26.0563	5.71924
221040478	unnamed protein product [Homo sapiens]	6.75328	3.5	13	1	3	3				Retrival Error	943	107.158	5.74463
58041810	tRNA isopentenylpyrophosphate transferase isoform 6 [Homo sapiens]	3.42971	6.75	1	1	1	2				Retrival Error	163	18.7468	9.42236
221044102	unnamed protein product [Homo sapiens]	8.40811	3.52	19	1	3	4				Retrival Error	938	103.546	5.35107
164691199	unnamed protein product [Homo sapiens]	2.24362	6.64	6	1	1	1				Retrival Error	256	28.4881	4.90674
332164666	caveolin-2 isoform d [Homo sapiens]	2.62979	46.84	1	1	1	1				Retrival Error	79	8.74669	8.20654
30722352	hypothetical protein [Homo sapiens]	2.03831	1.95	12	1	1	1				Retrival Error	820	90.4394	7.29834
194383366	unnamed protein product [Homo sapiens]	2.32551	3.34	15	1	1	1				Retrival Error	629	70.1641	5.52881
17372671	RecName: Full=Ataxin-10; AltName: Full=Brain protein E46 homolog; AltName: Full=Spinocerebellar ataxia type 10 protein	8.20886	9.47	2	1	2	3				Retrival Error	475	53.4548	5.24951
221042358	unnamed protein product [Homo sapiens]	3.45906	5.42	6	1	1	1				Retrival Error	240	27.5258	5.93506
119621321	hCG1990625, isoform CRA_a [Homo sapiens]	3.93163	17.81	2	1	2	2				Retrival Error	146	16.5935	6.12549
40035509	unnamed protein product [Homo sapiens]	2.62251	5.99	1	1	1	1				Retrival Error	167	19.5522	10.1255
86577744	HSPA5 protein [Homo sapiens]	26.1474	19.24	7	1	10	10				Retrival Error	655	72.3775	5.16064
119589905	ribosomal protein S15, isoform CRA_a [Homo sapiens]	2.51545	11.02	4	1	1	1				Retrival Error	118	13.7334	10.5942
117414137	retinitis pigmentosa 1-like 1 protein [Homo sapiens]	4.30167	0.33	9	1	1	2				Retrival Error	2400	252.136	4.44971
119593515	bromodomain, testis-specific, isoform CRA_b [Homo sapiens]	8.43532	2.75	161	1	3	5				Retrival Error	874	99.3482	8.73389
119612282	collagen triple helix repeat containing 1, isoform CRA_c [Homo sapiens]	2.07323	6.55	2	1	1	1				Retrival Error	229	24.7541	7.94287
172046061	RecName: Full=Immunoglobulin superfamily member 3; Short=IgSF3; AltName: Full=Glu-Trp-Ile EWI motif-containing protein 3; Short=EWI-3; Flags: Precursor	2.13637	0.75	7	1	1	1				Retrival Error	1194	135.112	6.07471
347954819	ankyrin repeat domain-containing protein 18B [Homo sapiens]	1.57352	1.09	6	1	1	1				Retrival Error	1010	118.085	8.14795
10437855	unnamed protein product [Homo sapiens]	6.6316	9.92	6	1	2	3				Retrival Error	383	42.0967	4.94482
119604261	nucleoporin 205kDa, isoform CRA_a [Homo sapiens]	3.1062	0.94	6	1	2	2				Retrival Error	2012	227.775	6.21436
449061866	RecName: Full=Protein C9orf69; AltName: Full=Herpes virus UL25-binding protein	4.13151	6.47	1	1	1	2				Retrival Error	139	16.0726	10.4624
353251637	Chain E, Orientation Of Rna Polymerase Ii Within The Human Vp16-Mediator-Pol Ii-Tfiif Assembly	1.67933	3.26	1	1	1	1				Retrival Error	215	25.0629	9.1001
12803397	ATRX protein [Homo sapiens]	1.84475	7.78	1	1	1	1				Retrival Error	90	9.75959	5.90967
73920089	RecName: Full=Potassium channel subfamily T member 1; AltName: Full=KCa4.1	2.04682	0.65	4	1	1	1				Retrival Error	1230	138.254	7.51807
145585268	unnamed protein product [Homo sapiens]	3.49074	3.3	1	1	1	2				Retrival Error	212	24.3332	5.80811
119595343	phosphoglucomutase 2-like 1 [Homo sapiens]	2.00696	2.41	4	1	1	1				Retrival Error	622	70.4105	7.15186
119604667	zinc finger protein 625, isoform CRA_a [Homo sapiens]	2.88566	6.21	3	1	1	1				Retrival Error	306	34.7237	8.98291
401015109	tumor necrosis factor receptor superfamily member 11A isoform 4 precursor [Homo sapiens]	2.41041	4.01	8	1	1	1				Retrival Error	299	32.2965	7.92822
78101501	Chain D, Crystal Structure Of Kh1 Domain Of Human Poly(C)-Binding Protein-2 With C-Rich Strand Of Human Telomeric Dna	3.52294	17.81	15	1	1	1				Retrival Error	73	7.94417	8.79248
157880239	Chain B, Crystal Structure Of Human Trypsin 1: Unexpected Phosphorylation Of Tyrosine 151	23.2287	8.04	30	1	2	10				Retrival Error	224	24.0458	7.54736
157831398	Chain A, Human Mannose Binding Protein Carbohydrate Recognition Domain Trimerizes Through A Triple Alpha-Helical Coiled-Coil	2.67712	9.22	8	1	1	1				Retrival Error	141	15.6068	5.2876
401817558	Chain B, Human Igg1 Fc Fragment Heterodimer	16.1441	12.56	95	1	2	7				Retrival Error	207	23.6339	7.44482
239782025	Chain D, Human Sahh-Like Domain Of Human Adenosylhomocysteinase 3	8.9537	3.22	9	1	1	4				Retrival Error	435	48.4044	7.45947
61679820	Chain A, Solution Structure Of Human Prolactin	2.14383	8.04	1	1	1	1				Retrival Error	199	22.8835	6.60986
13786848	Chain B, Human Heart L-Lactate Dehydrogenase H Chain, Ternary Complex With Nadh And Oxamate	6.09404	8.11	18	1	2	2				Retrival Error	333	36.4841	6.04932
342350991	Chain B, Crystal Structure Of Human Nadph-Cytochrome P450 Reductase	6.42375	3.72	19	1	2	3				Retrival Error	618	69.9979	5.80811
119610899	Tax1 (human T-cell leukemia virus type I) binding protein 3, isoform CRA_b [Homo sapiens]	2.53165	38.3	1	1	1	1				Retrival Error	47	5.51188	10.8726
544192134	Chain F, Structural Basis For Autoactivation Of Human Mst2 Kinase And Its Regulation By Rassf5	4.99916	4.68	5	1	1	2				Retrival Error	299	33.9084	5.57959
532138036	Chain B, Crystal Structure Of Mers-cov Complexed With Human Dpp4	1.50919	2.94	1	1	1	1				Retrival Error	204	22.464	5.47803
413915762	Chain A, Homologous Domain Of Human Fkbp25	3.81554	11.21	3	1	1	2				Retrival Error	116	12.9289	9.45166
167745132	Chain A, Human Poly(Adp-Ribose) Polymerase 3, Catalytic Fragment In Complex With An Inhibitor Dr2313	2.02041	3.36	8	1	1	1				Retrival Error	357	39.679	6.26514
110590621	Chain B, Structure Of Human Mip-3a Chemokine	2.01132	11.59	4	1	1	1				Retrival Error	69	7.89321	9.62744
349587833	Chain J, Crystal Structure Of Full-Length Human Peroxiredoxin 4 With T118e Mutation	3.05708	8.54	7	1	1	1				Retrival Error	246	27.9811	6.46826
238828124	Chain C, Crystal Structure Of The Human Rad9-Hus1-Rad1 Complex	2.01602	6.46	1	1	1	1				Retrival Error	263	29.4903	5.21143
78101741	Chain A, 14-3-3 Protein Beta (human) In Complex With Exoenzyme S Peptide	8.26632	14.29	35	1	3	3				Retrival Error	245	28.187	4.90674
61679988	Chain B, Crystal Structure Of The TollINTERLEUKIN-1 Receptor (Tir) Domain Of Human Il-1rapl	8.32018	11.95	1	1	1	3				Retrival Error	159	18.8476	6.78564
512125429	Chain B, Protease-induced Heterodimer Of Human Triosephosphate Isomerase.	3.81225	8.13	10	1	1	1				Retrival Error	246	26.3536	6.90283
491668222	Chain A, Crystal Structure Of The Human Cdkl5 Kinase Domain	11.295	8.88	6	1	2	5				Retrival Error	304	35.1603	6.99072
157835957	Chain A, Crystal Structure Of The Extracellular Domain Of Human Gip Receptor In Complex With The Hormone Gip	2.22905	9.63	8	1	1	1				Retrival Error	135	15.3581	6.88818
564731264	Chain B, Crystal Structure Of The Extracellular Domain Of Human Gaba(b) Receptor Bound To The Agonist Baclofen	2.081	1.85	11	1	1	1				Retrival Error	433	49.0387	7.12256
159163949	Chain A, Solution Structure Of J-Domain From Human Dnaj Subfamily B Menber 12	1.55111	11.54	18	1	1	1				Retrival Error	78	8.30513	8.99756
159163860	Chain A, Solution Structure Of Rsgi Ruh-039, A Fragment Of C- Terminal Domain Of Ruvb-Like 2 From Human Cdna	2.00108	21.05	7	1	1	1				Retrival Error	95	9.95619	6.75635
7245805	Chain D, Human Erythrocyte Catalase	1.72853	1.41	6	1	1	1				Retrival Error	497	56.5161	7.1958
534286037	Chain G, Crystal Structure Of Human Nucleosome Core Particle Lacking H2a N- Terminal Region	9.76109	22.58	37	1	2	3				Retrival Error	124	13.5526	10.8433
42543655	Chain D, Crystal Structure Of Human Anti-hiv-1 Gp120 Reactive Antibody 412d	13.2695	14.02	13	1	2	3				Retrival Error	214	23.4445	8.04541
361129718	Chain A, Solution Structure Of The Dimerization Domain Of Human Ribosomal Protein P1P2 HETERODIMER	4.30255	23.19	6	1	1	1				Retrival Error	69	7.07965	4.55127
179744	voltage-dependent calcium channel beta-2 subunit [Homo sapiens]	2.5436	6.28	1	1	1	1				Retrival Error	478	52.9014	9.26123
232472	nucleotide diphosphate kinase subunit A, p19/nm23-H1 [human, Peptide Partial, 12 aa, segment 1 of 3]	2.31348	100	16	1	1	1				Retrival Error	12	1.34376	8.99756
252092	HLBP14=14-kDa laminin binding protein [human, melanoma cells, Peptide Partial, 15 aa, segment 2 of 4]	3.88818	100	11	1	1	1				Retrival Error	15	1.58973	7.18115
2135467	Ig heavy chain - human (fragment)	7.05441	15.7	157	1	2	4				Retrival Error	121	12.8532	7.97217
345758	lamin B2 - human (fragment)	7.65694	4.27	3	1	2	3				Retrival Error	515	58.965	6.13818
284187	Ig heavy chain V region (DP-30) - human (fragment)	4.41489	19	6	1	1	2				Retrival Error	100	10.9235	8.45557
87330	DNA-binding protein GRF-1 - human	3.5683	1.8	7	1	2	2				Retrival Error	835	94.0756	6.48096
300197	V gamma 9JP/V delta 2DJ1 T cell receptor {cytotoxic clone SC1, rearranged junctional region} [human, Peptide Partial, 20 aa]	8.45734	80	1	1	1	4				Retrival Error	20	2.33415	4.4624
87804	Ig heavy chain precursor V-D-J region (JP-FL-5) - human	2.73177	18.92	1	1	1	1				Retrival Error	148	16.6212	6.06201
223429	tubulin beta	33.621	17.34	6	1	7	11				Retrival Error	444	49.7648	4.77979
449754	MLL-AF4 fusion protein	8.8219	1.25	149	1	4	7				Retrival Error	2311	249.861	10.0669
311772087	Chain E, Structure Of Il-13 Antibody H2l6, A Humanized Variant Of C836	6.94729	9.82	72	1	3	4				Retrival Error	224	24.072	8.49951
2689443	R28830_2 [Homo sapiens]	2.16712	2.33	6	1	1	1				Retrival Error	557	63.8208	8.86572
391358156	RecName: Full=Kinetochore protein Spc24; Short=hSpc24	4.27351	7.11	91	1	2	2				Retrival Error	197	22.4644	4.70361
3482907	CTF5 [Homo sapiens]	2.86806	45.45	14	1	1	1				Retrival Error	66	7.18662	7.51807
10438968	unnamed protein product [Homo sapiens]	1.5628	3.31	1	1	1	1				Retrival Error	181	19.949	6.62451
10437189	unnamed protein product [Homo sapiens]	2.61942	5.19	13	1	1	1				Retrival Error	366	39.1704	7.06396
10437000	unnamed protein product [Homo sapiens]	2.15585	3.36	6	1	1	1				Retrival Error	476	52.1981	8.70459
4406651	h-sco1 [Homo sapiens]	3.80093	11.05	41	1	2	2				Retrival Error	190	21.8672	6.07471
49168450	ANXA9 [Homo sapiens]	5.16311	9.17	2	1	1	2				Retrival Error	338	37.6215	5.75732
119609484	ATP-binding cassette, sub-family A (ABC1), member 10, isoform CRA_b [Homo sapiens]	8.3652	2.53	4	1	2	3				Retrival Error	1543	175.636	6.65381
1699038	ABC3 [Homo sapiens]	2.67982	1.7	3	1	1	1				Retrival Error	1704	191.265	7.62061
2826857	KIF3C [Homo sapiens]	2.5408	38.46	10	1	1	1				Retrival Error	39	4.6894	4.55127
525343614	replication factor C subunit 2 isoform 5 [Homo sapiens]	12.8527	9.13	1	1	1	5				Retrival Error	219	24.7155	6.39209
452722259	immunoglobulin kappa light chain variable region, partial [Homo sapiens]	5.91632	12.86	39	1	1	2				Retrival Error	70	7.86194	8.92432
119622276	thioredoxin domain containing 9, isoform CRA_c [Homo sapiens]	6.40792	2.66	5	1	1	4				Retrival Error	188	22.1854	5.8335
119622225	ring finger protein 149, isoform CRA_d [Homo sapiens]	3.62582	4.08	11	1	2	2				Retrival Error	392	42.3916	6.13818
119615402	heparan sulfate proteoglycan 2 (perlecan), isoform CRA_b [Homo sapiens]	5.8144	0.78	355	1	3	3				Retrival Error	4346	463.723	6.50732
119610699	solute carrier family 13 (sodium-dependent citrate transporter), member 5, isoform CRA_b [Homo sapiens]	8.21791	4.03	1	1	1	3				Retrival Error	694	76.262	8.35303
119590731	hCG2036623, isoform CRA_a [Homo sapiens]	2.03956	0.74	8	1	1	1				Retrival Error	2285	261.824	6.23975
119589968	ATP-binding cassette, sub-family A (ABC1), member 7, isoform CRA_g [Homo sapiens]	2.25088	1.46	2	1	1	1				Retrival Error	1505	163.796	7.47412
115529031	SCNN1D protein [Homo sapiens]	2.84351	6.61	12	1	1	1				Retrival Error	378	41.7202	8.5874
115527741	NOX5 protein [Homo sapiens]	6.46449	6.54	13	1	3	4				Retrival Error	719	81.9943	8.73389
588282802	zona pellucida sperm-binding protein 2 isoform 2 preproprotein [Homo sapiens]	2.53935	3.4	1	1	1	1				Retrival Error	736	81.248	6.31592
125858928	DLEC1 protein [Homo sapiens]	3.2834	1.26	21	1	2	2				Retrival Error	873	98.0254	6.80029
20530135	growth differentiation factor 3A [Homo sapiens]	2.00417	5.79	3	1	1	1				Retrival Error	363	41.3693	8.20654
6648144	neurexin III [Homo sapiens]	1.51662	2.85	12	1	1	1				Retrival Error	351	39.5156	7.73779
208606797	unnamed protein product [Homo sapiens]	3.15074	2.83	3	1	1	1				Retrival Error	389	44.1331	7.48877
193786834	unnamed protein product [Homo sapiens]	2.05628	2.12	25	1	1	1				Retrival Error	520	55.367	6.02393
152061071	LIN28B protein [Homo sapiens]	7.27683	6.61	68	1	2	4				Retrival Error	227	24.8583	9.34912
124504581	SAMD13 protein [Homo sapiens]	2.59092	19.05	3	1	1	1				Retrival Error	147	16.0639	5.47803
18676915	unnamed protein product [Homo sapiens]	4.07156	2.34	4	1	1	2				Retrival Error	599	66.4898	4.99561
16554278	unnamed protein product [Homo sapiens]	4.76353	4.85	7	1	1	2				Retrival Error	206	23.9855	8.80713
16553682	unnamed protein product [Homo sapiens]	6.18613	5.2	95	1	2	3				Retrival Error	481	52.8098	8.57275
10437815	unnamed protein product [Homo sapiens]	1.63885	2.16	4	1	1	1				Retrival Error	416	46.8303	8.70459
557357735	adenosine 3'-phospho 5'-phosphosulfate transporter 1 isoform b [Homo sapiens]	2.85591	3.75	1	1	1	1				Retrival Error	427	46.2948	8.5874
544186123	dimethylaniline monooxygenase [N-oxide-forming] 1 isoform a [Homo sapiens]	1.89493	1.31	1	1	1	1				Retrival Error	536	60.7739	7.00537
526118181	surfeit locus protein 4 isoform 6 [Homo sapiens]	4.34657	8.55	10	1	1	2				Retrival Error	152	16.877	9.48096
119621383	tyrosine 3-monooxygenase/tryptophan 5-monooxygenase activation protein, theta polypeptide, isoform CRA_b [Homo sapiens]	5.593	19.86	39	1	3	3				Retrival Error	141	16.2633	7.79639
119621343	Rho-associated, coiled-coil containing protein kinase 2, isoform CRA_b [Homo sapiens]	1.80824	1.27	7	1	1	1				Retrival Error	947	110.746	6.7124
119621160	hCG22390, isoform CRA_a [Homo sapiens]	4.01444	5.2	6	1	2	2				Retrival Error	269	31.7804	9.21729
119620547	spectrin, beta, non-erythrocytic 1, isoform CRA_e [Homo sapiens]	4.48606	8.31	11	1	2	2				Retrival Error	313	36.6004	5.32568
119620491	polyribonucleotide nucleotidyltransferase 1, isoform CRA_a [Homo sapiens]	8.11556	2	7	1	1	4				Retrival Error	500	54.9944	7.98682
119620455	hCG1783369 [Homo sapiens]	2.46725	16.92	1	1	1	1				Retrival Error	65	7.50889	10.9312
119620409	AHA1, activator of heat shock 90kDa protein ATPase homolog 2 (yeast), isoform CRA_c, partial [Homo sapiens]	24.3555	14.29	3	1	1	10				Retrival Error	112	12.5316	9.34912
119577251	seryl-tRNA synthetase 2, isoform CRA_c [Homo sapiens]	1.68404	2.44	8	1	1	1				Retrival Error	328	36.2865	8.35303
119577203	mitogen-activated protein kinase kinase kinase kinase 1, isoform CRA_a [Homo sapiens]	369.826	11.45	4	1	1	128				Retrival Error	166	18.3202	6.66846
119632275	hCG1793821, isoform CRA_a [Homo sapiens]	1.67566	7.48	1	1	1	1				Retrival Error	107	12.1389	5.49072
119632132	DEAD/H (Asp-Glu-Ala-Asp/His) box polypeptide 26B, isoform CRA_c [Homo sapiens]	4.53148	6.03	8	1	2	2				Retrival Error	365	40.7846	6.23975
119632103	hCG1646178, isoform CRA_a, partial [Homo sapiens]	1.55992	4.62	2	1	1	1				Retrival Error	130	14.2814	8.646
119631973	hCG1647962, isoform CRA_a, partial [Homo sapiens]	2.29708	6	1	1	1	1				Retrival Error	200	22.6326	4.85596
119631874	hCG2007338, isoform CRA_b, partial [Homo sapiens]	3.10633	4.03	6	1	2	2				Retrival Error	298	33.6262	6.43018
119631669	hCG15219, isoform CRA_a, partial [Homo sapiens]	2.08055	21.24	4	1	1	1				Retrival Error	113	12.9206	9.15869
119631525	chimerin (chimaerin) 1, isoform CRA_d [Homo sapiens]	7.06465	6.56	12	1	2	3				Retrival Error	427	49.4191	6.90283
119631421	titin, isoform CRA_c [Homo sapiens]	15.8595	0.79	26	1	6	9				Retrival Error	5604	631.293	5.73193
119631077	TBC1 domain family, member 20, isoform CRA_c [Homo sapiens]	2.27149	7.96	4	1	1	1				Retrival Error	226	25.7593	6.21436
119630700	hCG2038614, partial [Homo sapiens]	1.53948	6.03	1	1	1	1				Retrival Error	116	13.085	10.2427
119630031	hCG1812841, isoform CRA_a, partial [Homo sapiens]	2.59242	10	1	1	1	1				Retrival Error	280	30.865	7.85498
119630026	Down syndrome cell adhesion molecule, isoform CRA_b, partial [Homo sapiens]	3.79623	1.15	26	1	2	2				Retrival Error	1732	190.655	7.84033
119629967	ubiquitin associated and SH3 domain containing, A, isoform CRA_c, partial [Homo sapiens]	4.94772	8.2	2	1	2	2				Retrival Error	451	50.4583	7.60596
119629319	hCG2041314, partial [Homo sapiens]	2.33285	14.39	1	1	1	1				Retrival Error	132	14.5244	7.50342
119629073	hCG1644029, partial [Homo sapiens]	2.00847	6.49	1	1	1	1				Retrival Error	262	30.2687	9.48096
119628926	hCG32806, isoform CRA_e [Homo sapiens]	2.05493	0.55	13	1	1	1				Retrival Error	1284	145.811	8.71924
119628728	spastic ataxia of Charlevoix-Saguenay (sacsin), partial [Homo sapiens]	4.85013	4.04	1	1	2	2				Retrival Error	1313	146.174	8.1333
119628614	hCG1791068, isoform CRA_b, partial [Homo sapiens]	2.16305	2.54	1	1	1	1				Retrival Error	670	72.9324	7.03467
119628610	hCG18315, isoform CRA_c [Homo sapiens]	2.57143	8.26	2	1	1	1				Retrival Error	351	38.2083	8.22119
119628541	iroquois homeobox protein 2, partial [Homo sapiens]	2.00306	3.63	2	1	1	1				Retrival Error	358	37.7451	4.99561
119628538	hCG1989689, partial [Homo sapiens]	2.11876	13.08	1	1	1	1				Retrival Error	107	12.1533	7.29834
119628507	hCG1990016 [Homo sapiens]	13.9967	9.09	1	1	1	6				Retrival Error	110	11.9888	8.07471
119628379	chaperonin containing TCP1, subunit 6A (zeta 1), isoform CRA_b [Homo sapiens]	2.25999	7.08	7	1	1	1				Retrival Error	353	39.3199	7.23975
119627737	hCG2041179, partial [Homo sapiens]	2.58696	36.14	1	1	1	1				Retrival Error	83	9.19691	10.2866
119627245	hCG1643513 [Homo sapiens]	2.43539	2.3	5	1	1	1				Retrival Error	434	42.2441	5.66846
119625915	homeodomain-only protein, isoform CRA_i, partial [Homo sapiens]	4.68414	32.2	1	1	1	2				Retrival Error	59	6.86364	11.8247
119625687	hCG2036595 [Homo sapiens]	1.60913	1.48	1	1	1	1				Retrival Error	473	50.5371	8.19189
119625447	OTU domain containing 4, isoform CRA_a [Homo sapiens]	5.78875	3.63	10	1	3	3				Retrival Error	1048	116.881	6.66846
119625403	mab-21-like 2 (C. elegans), isoform CRA_a [Homo sapiens]	3.0268	5.46	5	1	1	1				Retrival Error	348	38.5829	9.62744
119625162	hCG2041080, partial [Homo sapiens]	9.97787	14.12	1	1	1	4				Retrival Error	85	9.48053	6.72705
119624765	polycystic kidney and hepatic disease 1 (autosomal recessive), isoform CRA_b [Homo sapiens]	2.53216	0.62	5	1	1	1				Retrival Error	3396	371.404	6.30322
119623591	olfactory receptor, family 5, subfamily U, member 1 [Homo sapiens]	2.53069	8.45	1	1	1	1				Retrival Error	343	38.4143	8.70459
119623229	hCG1989619, isoform CRA_a [Homo sapiens]	2.5703	17.53	1	1	1	1				Retrival Error	194	19.0323	6.771
119623210	protocadherin 19, isoform CRA_b [Homo sapiens]	11.4762	1.31	69	1	2	7				Retrival Error	996	109.613	5.21143
119623206	hCG18775, isoform CRA_b, partial [Homo sapiens]	2.26683	3.85	1	1	1	1				Retrival Error	441	50.9814	6.7417
119622706	proprotein convertase subtilisin/kexin type 6, isoform CRA_a [Homo sapiens]	2.03053	2.18	16	1	1	1				Retrival Error	733	80.9006	7.54736
119622691	hCG2045702, partial [Homo sapiens]	2.00177	13.46	3	1	1	1				Retrival Error	104	11.6711	8.32373
119622550	hCG2041657, partial [Homo sapiens]	18.6694	9.52	5	1	1	11				Retrival Error	63	7.49706	10.3892
119622113	hCG1644617 [Homo sapiens]	2.00298	18.95	1	1	1	1				Retrival Error	95	10.9967	8.6167
119622000	RAB31, member RAS oncogene family, isoform CRA_a [Homo sapiens]	2.6426	10.47	6	1	1	1				Retrival Error	172	19.2868	7.41553
119619806	hCG39240, isoform CRA_b [Homo sapiens]	4.75512	13.89	26	1	2	2				Retrival Error	108	13.1012	10.1108
119619572	hCG2005369, partial [Homo sapiens]	2.52179	16.87	2	1	1	1				Retrival Error	83	9.29927	11.4878
119619444	hCG2036884 [Homo sapiens]	2.74243	12.06	1	1	1	2				Retrival Error	141	15.624	9.43701
119619407	hypothetical protein MGC4825, isoform CRA_a [Homo sapiens]	3.32118	14.04	3	1	2	2				Retrival Error	114	13.0928	7.28369
119619137	hCG1981372, isoform CRA_a [Homo sapiens]	2.61574	14.74	1	1	1	1				Retrival Error	190	20.1707	6.75635
119618553	coiled-coil domain containing 60, isoform CRA_a [Homo sapiens]	2.52912	19.55	1	1	1	1				Retrival Error	133	15.224	10.1401
119618310	ATPase, Ca++ transporting, cardiac muscle, slow twitch 2, isoform CRA_c [Homo sapiens]	2.41955	1.49	6	1	1	1				Retrival Error	872	95.5649	6.16357
119618067	hCG1815253 [Homo sapiens]	2.05738	20.34	1	1	1	1				Retrival Error	118	13.0298	11.9126
119618010	apoptotic peptidase activating factor, isoform CRA_b, partial [Homo sapiens]	5.5881	2.06	14	1	2	3				Retrival Error	1163	132.398	6.58057
119617982	hCG2042157, partial [Homo sapiens]	2.10684	2.96	1	1	1	1				Retrival Error	304	33.4742	7.82568
119617754	PRKC, apoptosis, WT1, regulator, isoform CRA_c [Homo sapiens]	2.58802	43.75	5	1	1	1				Retrival Error	48	5.69593	4.53857
119617334	ubiquitin specific peptidase 52, isoform CRA_a [Homo sapiens]	5.22495	1.42	12	1	3	3				Retrival Error	1196	134.715	5.87158
119617311	myosin, light polypeptide 6, alkali, smooth muscle and non-muscle, isoform CRA_g [Homo sapiens]	2.33167	15.53	11	1	1	1				Retrival Error	103	11.6385	4.52588
119617203	hCG21937, isoform CRA_b [Homo sapiens]	9.17666	6.01	343	1	2	4				Retrival Error	549	61.8215	6.29053
119616788	hCG2040433 [Homo sapiens]	2.00599	4.84	1	1	1	1				Retrival Error	248	26.8956	9.53955
119616523	C-type lectin domain family 2, member D, isoform CRA_b [Homo sapiens]	6.63367	12.39	12	1	4	4				Retrival Error	218	23.801	5.33838
119616286	single-stranded DNA binding protein 2, isoform CRA_d [Homo sapiens]	2.16552	13.54	15	1	1	1				Retrival Error	96	11.0283	6.50732
119616244	PAP associated domain containing 4, isoform CRA_b, partial [Homo sapiens]	7.28638	2.73	48	1	2	4				Retrival Error	440	50.534	9.15869
119616019	hCG1979897, isoform CRA_b [Homo sapiens]	2.02628	8.16	1	1	1	1				Retrival Error	147	16.6148	10.7407
119616018	hCG1979897, isoform CRA_a, partial [Homo sapiens]	8.28435	12.12	4	1	2	4				Retrival Error	132	14.5603	12.0591
119615473	ribosomal protein L11, isoform CRA_a [Homo sapiens]	2.25942	5.26	7	1	1	1				Retrival Error	133	15.1159	8.86572
119615116	tubulin tyrosine ligase-like family, member 6, isoform CRA_b [Homo sapiens]	3.31572	1.25	5	1	1	2				Retrival Error	560	64.6038	8.98291
119614967	mbt domain containing 1, isoform CRA_b, partial [Homo sapiens]	1.70309	8	1	1	1	1				Retrival Error	100	10.8964	4.76709
119614760	EF-hand calcium binding domain 3, partial [Homo sapiens]	2.51499	2.9	2	1	1	1				Retrival Error	449	51.3141	9.26123
119614392	phosphodiesterase 1C, calmodulin-dependent 70kDa, isoform CRA_b [Homo sapiens]	5.3056	5.57	11	1	1	2				Retrival Error	521	58.8826	6.91748
119613593	inter-alpha (globulin) inhibitor H5-like, isoform CRA_b, partial [Homo sapiens]	2.58992	5.16	3	1	1	1				Retrival Error	523	57.6826	6.7417
119612728	hCG1787519 [Homo sapiens]	1.62384	7.62	9	1	1	1				Retrival Error	105	12.3487	10.4771
119612617	PTK2 protein tyrosine kinase 2, isoform CRA_b [Homo sapiens]	5.3834	2.27	2	1	1	2				Retrival Error	1013	114.943	6.62451
119612447	F-box protein 32, isoform CRA_b, partial [Homo sapiens]	3.07405	11.81	4	1	1	1				Retrival Error	144	16.9005	9.39307
119612325	eukaryotic translation initiation factor 3, subunit 6 48kDa, isoform CRA_b [Homo sapiens]	2.09469	2.78	6	1	1	1				Retrival Error	396	46.4154	6.45557
119611721	kinesin family member 14, isoform CRA_a [Homo sapiens]	1.52571	0.51	6	1	1	1				Retrival Error	975	111.097	6.94678
119611588	chromosome 1 open reading frame 22, isoform CRA_e [Homo sapiens]	32.3879	9.9	11	1	3	13				Retrival Error	515	58.4566	6.26514
119611381	hCG2040409 [Homo sapiens]	6.40533	20.36	1	1	2	3				Retrival Error	167	17.8213	11.7075
119611364	chromosome 1 open reading frame 155, isoform CRA_b, partial [Homo sapiens]	2.6981	16.2	4	1	1	1				Retrival Error	179	19.9304	7.82568
119611340	chromosome 1 open reading frame 9, isoform CRA_d [Homo sapiens]	1.60711	0.57	5	1	1	1				Retrival Error	1405	156.32	5.41455
119610429	hCG57025, isoform CRA_c [Homo sapiens]	2.4899	1.63	6	1	1	1				Retrival Error	551	60.2377	9.92041
574270145	alpha-N-acetylgalactosaminide alpha-2,6-sialyltransferase 1 isoform 2 [Homo sapiens]	4.75508	2.99	7	1	1	2				Retrival Error	468	53.4686	9.81787
119609527	hCG1641439 [Homo sapiens]	7.04653	10.49	2	1	1	3				Retrival Error	143	16.5068	7.78174
119608942	hCG2041489, partial [Homo sapiens]	5.00632	3.98	1	1	1	3				Retrival Error	251	27.7033	9.23193
119608652	EGF-like-domain, multiple 7, isoform CRA_a, partial [Homo sapiens]	2.01524	8.6	2	1	1	1				Retrival Error	186	18.2549	7.63525
119608609	hCG2040469 [Homo sapiens]	2.60885	13.3	1	1	1	1				Retrival Error	188	19.647	10.0083
119608259	nucleoporin 188kDa, isoform CRA_d, partial [Homo sapiens]	2.6215	1.83	3	1	1	1				Retrival Error	1531	171.779	6.32861
119607432	junctophilin 1, isoform CRA_a, partial [Homo sapiens]	1.51573	2.43	8	1	1	1				Retrival Error	371	40.5342	8.85107
119607075	hCG2042370, partial [Homo sapiens]	2.09275	15.09	1	1	1	1				Retrival Error	53	6.45143	8.99756
119606579	hCG21545, isoform CRA_b [Homo sapiens]	16.7856	1.98	8	1	2	9				Retrival Error	707	81.4634	8.29443
119606543	armadillo repeat containing 3, isoform CRA_a [Homo sapiens]	5.10552	2.64	23	1	3	3				Retrival Error	681	74.3935	5.5542
119606115	CTF18, chromosome transmission fidelity factor 18 homolog (S. cerevisiae), isoform CRA_f [Homo sapiens]	2.62053	6.09	12	1	1	1				Retrival Error	493	55.423	9.53955
119606064	hypothetical protein LOC283951, isoform CRA_b [Homo sapiens]	2.00023	5.06	2	1	1	1				Retrival Error	316	33.9661	9.36377
119605696	hCG1658583, isoform CRA_b, partial [Homo sapiens]	4.81363	1.86	5	1	1	2				Retrival Error	966	106.812	7.97217
119605531	hCG2042874, isoform CRA_b, partial [Homo sapiens]	2.09252	3.04	3	1	1	1				Retrival Error	395	44.066	7.43018
119605415	solute carrier family 34 (sodium phosphate), member 1, isoform CRA_c [Homo sapiens]	2.11215	3.72	7	1	1	1				Retrival Error	215	22.657	7.91357
119604587	dedicator of cytokinesis 6, isoform CRA_c, partial [Homo sapiens]	3.37265	0.6	16	1	2	2				Retrival Error	1677	186.335	6.94678
119604409	hCG21930, isoform CRA_f [Homo sapiens]	3.03303	0.16	7	1	1	1				Retrival Error	12622	1310.22	5.07178
119604207	coiled-coil-helix-coiled-coil-helix domain containing 3, isoform CRA_b [Homo sapiens]	2.50624	8.7	4	1	1	1				Retrival Error	138	15.5492	8.63135
119602547	hCG1993037, isoform CRA_h [Homo sapiens]	4.25644	2.32	1	1	2	2				Retrival Error	1120	124.155	6.59521
119602406	hCG2038924, partial [Homo sapiens]	3.56081	6.98	6	1	1	2				Retrival Error	129	14.3693	9.26123
119602251	protein phosphatase 1, regulatory (inhibitor) subunit 13B, isoform CRA_a [Homo sapiens]	2.02139	1.46	5	1	1	1				Retrival Error	957	104.432	7.41553
119602146	hCG2036999 [Homo sapiens]	278.743	18.18	1	1	1	110				Retrival Error	99	11.1649	10.2866
119601675	KIAA1737, isoform CRA_a [Homo sapiens]	4.65736	8.31	4	1	1	2				Retrival Error	301	31.9604	8.33838
119601482	D4, zinc and double PHD fingers, family 3, isoform CRA_a [Homo sapiens]	1.50721	2.59	12	1	1	1				Retrival Error	193	22.2454	6.55127
119601262	hCG2036758 [Homo sapiens]	6.81302	18.42	1	1	1	4				Retrival Error	38	4.39741	10.1255
119601239	hCG1651220 [Homo sapiens]	1.51123	6.02	1	1	1	1				Retrival Error	83	9.41878	9.68604
119601150	hCG22233 [Homo sapiens]	2.09891	6.07	4	1	1	1				Retrival Error	214	23.5631	4.91943
119600904	hCG2026504, partial [Homo sapiens]	6.43844	11.83	1	1	1	3				Retrival Error	93	10.8797	9.62744
119600833	hCG2044005 [Homo sapiens]	2.19064	8.3	1	1	1	1				Retrival Error	241	26.0569	11.5757
119600697	chromosome 17 open reading frame 42, isoform CRA_b [Homo sapiens]	2.22113	7.6	5	1	1	1				Retrival Error	171	19.7232	9.67139
119600622	amiloride-sensitive cation channel 1, neuronal (degenerin) [Homo sapiens]	3.28523	2.83	8	1	1	2				Retrival Error	318	35.6114	4.61475
119600566	hCG1989262, partial [Homo sapiens]	1.62537	5.98	1	1	1	1				Retrival Error	117	12.6008	10.8579
119599993	hCG2022736, isoform CRA_a [Homo sapiens]	3.22253	8.21	7	1	1	1				Retrival Error	268	30.749	5.75732
119599875	poly (ADP-ribose) polymerase family, member 14, isoform CRA_a [Homo sapiens]	1.53111	0.91	9	1	1	1				Retrival Error	1424	160.062	8.35303
119599768	hCG1798119 [Homo sapiens]	1.66396	1.6	5	1	1	1				Retrival Error	561	65.4425	8.41162
119599748	G protein-coupled receptor 175, isoform CRA_c [Homo sapiens]	2.50466	4.04	3	1	1	1				Retrival Error	272	29.7106	8.48486
119599587	hCG2038396, partial [Homo sapiens]	2.0144	21.51	1	1	1	1				Retrival Error	93	10.8615	7.88428
119598646	chordin, isoform CRA_b, partial [Homo sapiens]	1.54778	3.33	2	1	1	1				Retrival Error	420	43.9434	7.60596
119598639	KIAA0804, isoform CRA_a [Homo sapiens]	5.5528	7.19	7	1	1	2				Retrival Error	167	18.7321	4.51318
119598573	hCG1792419, isoform CRA_b, partial [Homo sapiens]	2.38237	3.02	1	1	1	1				Retrival Error	331	35.1328	10.2573
119597481	fatty acid binding protein 1, liver, isoform CRA_a [Homo sapiens]	2.57405	21.74	8	1	1	1				Retrival Error	115	12.9445	7.92822
119597386	hCG2045330 [Homo sapiens]	2.74798	80	1	1	1	1				Retrival Error	30	3.43477	10.0083
119597096	SMAD specific E3 ubiquitin protein ligase 1, isoform CRA_a [Homo sapiens]	2.53249	3.44	11	1	1	1				Retrival Error	582	66.8096	6.34131
119596610	centrosomal protein 250kDa, isoform CRA_a [Homo sapiens]	1.57089	0.33	9	1	1	1				Retrival Error	1810	208.313	5.021
119596606	ERGIC and golgi 3, isoform CRA_b [Homo sapiens]	2.36696	6.28	1	1	1	1				Retrival Error	239	26.4536	9.72998
119596419	hCG2019858, isoform CRA_a, partial [Homo sapiens]	2.60488	3.76	1	1	1	1				Retrival Error	745	82.2598	7.00537
119595939	hCG2043550 [Homo sapiens]	7.4737	14.01	5	1	3	4				Retrival Error	157	17.5883	9.84717
119595726	hCG2045320 [Homo sapiens]	1.55296	7.79	1	1	1	1				Retrival Error	77	9.07544	9.0415
119595045	phosphatidylinositol transfer protein, membrane-associated 1, isoform CRA_b [Homo sapiens]	2.23333	3.23	7	1	1	1				Retrival Error	496	54.4763	5.04639
119594973	RCE1 homolog, prenyl protein peptidase (S. cerevisiae), isoform CRA_b, partial [Homo sapiens]	2.03636	6.12	5	1	1	1				Retrival Error	147	16.4545	8.03076
119594826	hCG23294, isoform CRA_b, partial [Homo sapiens]	2.05254	1.06	8	1	1	1				Retrival Error	942	101.815	6.69775
119594502	TAF6-like RNA polymerase II, p300/CBP-associated factor (PCAF)-associated factor, 65kDa, isoform CRA_c [Homo sapiens]	7.13421	2.16	4	1	1	3				Retrival Error	509	54.6964	9.27588
119593011	tripartite motif-containing 28, isoform CRA_a [Homo sapiens]	3.83694	2.71	5	1	2	2				Retrival Error	701	75.8005	5.90967
119592825	NACHT, leucine rich repeat and PYD containing 13, isoform CRA_a [Homo sapiens]	9.50288	1.93	78	1	3	5				Retrival Error	985	112.722	5.43994
119592517	zinc finger protein 160, isoform CRA_b [Homo sapiens]	2.83813	2.43	3	1	1	1				Retrival Error	782	89.73	9.33447
119592486	hCG2040446 [Homo sapiens]	2.08125	15.57	1	1	1	1				Retrival Error	122	14.1554	9.33447
119591468	hCG2012694, isoform CRA_a [Homo sapiens]	4.23618	11.59	22	1	2	2				Retrival Error	302	33.6224	8.68994
119590969	X-ray repair complementing defective repair in Chinese hamster cells 5 (double-strand-break rejoining; Ku autoantigen, 80kDa), isoform CRA_b [Homo sapiens]	7.19321	4.35	10	1	2	3				Retrival Error	827	93.4644	8.104
119590934	5-aminoimidazole-4-carboxamide ribonucleotide formyltransferase/IMP cyclohydrolase, isoform CRA_f [Homo sapiens]	5.01572	4.61	349	1	2	2				Retrival Error	456	49.1672	6.65381
119590616	hCG2038227, partial [Homo sapiens]	2.01786	8.7	1	1	1	1				Retrival Error	92	10.3215	9.36377
119589501	KH-type splicing regulatory protein (FUSE binding protein 2), isoform CRA_a [Homo sapiens]	2.16119	4.35	1	1	1	1				Retrival Error	345	34.3581	8.89502
119589376	hCG2003956 [Homo sapiens]	2.09352	15.54	1	1	1	1				Retrival Error	148	15.6401	7.78174
119588908	BTB (POZ) domain containing 10, isoform CRA_e, partial [Homo sapiens]	2.07107	8.84	8	1	1	1				Retrival Error	147	16.94	9.61279
119588859	hCG1992264, isoform CRA_b [Homo sapiens]	2.02968	1.55	9	1	1	1				Retrival Error	1033	117.044	9.62744
119588717	hCG2045250 [Homo sapiens]	2.13676	45.1	1	1	1	1				Retrival Error	51	5.9033	11.6489
119588714	leucine zipper protein 2, partial [Homo sapiens]	1.52923	7.14	6	1	1	1				Retrival Error	84	9.9072	7.94287
119587781	hCG2043599, isoform CRA_a [Homo sapiens]	3.68057	100	73	1	2	2				Retrival Error	21	2.27719	8.83643
119587173	hCG1980844, isoform CRA_e, partial [Homo sapiens]	1.6997	1.19	5	1	1	1				Retrival Error	505	54.9823	8.68994
119587011	hCG1654128, partial [Homo sapiens]	5.37854	1.39	1	1	1	3				Retrival Error	792	86.1453	4.64014
119586299	hCG2033479, isoform CRA_e [Homo sapiens]	2.72091	10.26	5	1	1	1				Retrival Error	341	37.9342	9.80322
119585701	choline dehydrogenase, isoform CRA_a [Homo sapiens]	2.07728	3.37	2	1	1	1				Retrival Error	594	65.3601	8.38232
119585620	dynein, axonemal, heavy polypeptide 1, isoform CRA_b [Homo sapiens]	4.85232	0.7	11	1	2	2				Retrival Error	3272	371.958	6.06201
119585568	G protein-coupled receptor 62 [Homo sapiens]	11.4124	2.45	2	1	1	5				Retrival Error	368	37.6047	10.9751
119585538	dedicator of cytokinesis 3, isoform CRA_a [Homo sapiens]	3.86698	0.97	27	1	2	2				Retrival Error	1643	188.298	6.7124
119585025	hCG2042883, isoform CRA_c [Homo sapiens]	2.07613	4.25	4	1	1	1				Retrival Error	400	44.6728	9.17334
119584932	solute carrier family 22 (organic cation transporter), member 13, isoform CRA_c [Homo sapiens]	1.52966	1.32	1	1	1	1				Retrival Error	454	49.5533	8.99756
119584319	inositol 1,4,5-triphosphate receptor, type 1, isoform CRA_e [Homo sapiens]	3.78685	0.63	32	1	2	2				Retrival Error	2695	306.646	6.354
119584255	deleted in liver cancer 1, isoform CRA_a [Homo sapiens]	2.00854	3.46	10	1	1	1				Retrival Error	463	50.88	5.22412
119584178	hCG1656107 [Homo sapiens]	1.58531	4.31	1	1	1	1				Retrival Error	255	27.9314	9.89111
119583954	epoxide hydrolase 2, cytoplasmic, isoform CRA_d [Homo sapiens]	2.17266	6.33	1	1	1	1				Retrival Error	221	25.5687	6.29053
119583929	hCG2042278, partial [Homo sapiens]	3.18109	13.04	1	1	1	2				Retrival Error	46	5.49988	9.62744
119583683	hCG1785549, isoform CRA_a [Homo sapiens]	2.06023	40.74	2	1	1	1				Retrival Error	54	6.0761	6.22705
119583508	phorbol-12-myristate-13-acetate-induced protein 1, isoform CRA_a [Homo sapiens]	3.27563	12.33	1	1	1	2				Retrival Error	73	8.90747	6.02393
119583478	neural precursor cell expressed, developmentally down-regulated 4-like, isoform CRA_i [Homo sapiens]	3.57105	1.73	39	1	2	2				Retrival Error	750	86.9471	5.74463
119583303	hCG1793638, partial [Homo sapiens]	2.70222	9.82	1	1	1	1				Retrival Error	275	27.9322	12.2056
119583128	hCG1817457 [Homo sapiens]	4.28815	24.53	1	1	2	2				Retrival Error	53	5.78102	9.99365
119582828	basonuclin 1, partial [Homo sapiens]	2.69682	3.25	6	1	1	1				Retrival Error	862	96.45	7.38623
119582526	catenin (cadherin-associated protein), alpha 1, 102kDa, isoform CRA_a [Homo sapiens]	3.84418	1.78	9	1	2	2				Retrival Error	841	92.6634	5.51611
119582240	hCG2045132 [Homo sapiens]	1.52405	14.63	1	1	1	1				Retrival Error	41	4.79143	9.71533
119582176	casein kinase 1, alpha 1, isoform CRA_f [Homo sapiens]	2.13404	8.25	17	1	1	1				Retrival Error	206	24.2503	9.59814
119581798	hCG2045156, partial [Homo sapiens]	3.14739	7.46	1	1	1	2				Retrival Error	67	7.47358	7.38623
119581314	ribosomal protein L27, isoform CRA_b [Homo sapiens]	2.20563	11.25	5	1	1	1				Retrival Error	80	9.73444	10.5942
119581311	RUN domain containing 1, isoform CRA_a [Homo sapiens]	2.43472	4.18	1	1	1	1				Retrival Error	383	42.194	8.77783
119581212	RAB5C, member RAS oncogene family, isoform CRA_b, partial [Homo sapiens]	2.29092	11.52	4	1	1	1				Retrival Error	165	18.1274	9.46631
119580816	l(3)mbt-like 2 (Drosophila), isoform CRA_c [Homo sapiens]	2.26649	3.69	10	1	1	1				Retrival Error	407	46.3521	7.45947
119580774	trinucleotide repeat containing 6B, isoform CRA_c [Homo sapiens]	3.60004	2.57	6	1	2	2				Retrival Error	1091	116.513	6.52197
119580589	TRIO and F-actin binding protein, isoform CRA_e [Homo sapiens]	6.5343	2.72	29	1	3	3				Retrival Error	1215	135.204	6.53662
119580349	ring finger protein 185, isoform CRA_c, partial [Homo sapiens]	2.31709	16.52	1	1	1	1				Retrival Error	115	12.9038	9.70068
119580109	myosin XVIIIB, isoform CRA_c [Homo sapiens]	1.50922	0.58	14	1	1	1				Retrival Error	2080	233.463	6.7124
119579820	hCG1789581, isoform CRA_b [Homo sapiens]	64.4458	16.67	1	1	1	28				Retrival Error	120	13.895	8.23584
119579789	hCG1643051, isoform CRA_b, partial [Homo sapiens]	2.61361	7.46	1	1	1	1				Retrival Error	228	25.4307	8.41162
119579731	hCG29146, partial [Homo sapiens]	1.60079	1.27	1	1	1	1				Retrival Error	474	53.4347	6.60986
119579661	hCG1748768, isoform CRA_b, partial [Homo sapiens]	10.5066	8.44	27	1	4	5				Retrival Error	450	50.6461	7.51807
119579548	hCG201489, isoform CRA_b [Homo sapiens]	1.56699	9.46	3	1	1	1				Retrival Error	74	8.64538	6.50732
119579339	hCG1654432 [Homo sapiens]	2.04739	13.79	1	1	1	1				Retrival Error	116	13.1597	8.73389
119578438	myeloid/lymphoid or mixed-lineage leukemia 2, isoform CRA_a [Homo sapiens]	15.9447	0.99	15	1	5	8				Retrival Error	4539	487.074	6.58057
119578198	hCG1773636 [Homo sapiens]	2.56502	16.76	1	1	1	1				Retrival Error	179	20.4948	7.26904
119578149	hCG1817588 [Homo sapiens]	2.60197	26.42	1	1	1	1				Retrival Error	106	12.0197	5.26221
119577954	X antigen family, member 5, isoform CRA_a, partial [Homo sapiens]	2.08747	11.9	1	1	1	1				Retrival Error	168	18.643	4.77979
119576911	DEAD (Asp-Glu-Ala-Asp) box polypeptide 20, isoform CRA_a [Homo sapiens]	2.00268	2.08	8	1	1	1				Retrival Error	432	49.3319	6.48096
119576743	hCG2045076 [Homo sapiens]	2.03403	22.22	1	1	1	1				Retrival Error	45	5.31248	8.35303
119576684	tumor necrosis factor receptor superfamily, member 4, isoform CRA_c [Homo sapiens]	2.20879	6.19	1	1	1	1				Retrival Error	307	31.7109	8.17725
119576538	hCG2045069 [Homo sapiens]	2.10193	16.47	1	1	1	1				Retrival Error	85	9.98971	11.1216
119576503	pantothenate kinase 4, isoform CRA_c [Homo sapiens]	2.03227	10.24	6	1	1	1				Retrival Error	166	18.2897	9.65674
119576425	hCG2006035 [Homo sapiens]	2.58707	27.5	1	1	1	1				Retrival Error	80	9.22177	9.5249
119576063	lethal giant larvae homolog 1 (Drosophila), isoform CRA_c [Homo sapiens]	4.58813	1.19	8	1	1	1				Retrival Error	1011	108.982	6.06201
119575615	hCG15865, isoform CRA_a, partial [Homo sapiens]	3.48974	2.99	1	1	2	2				Retrival Error	468	52.0853	7.57666
119575351	hypothetical protein MGC33648, isoform CRA_a [Homo sapiens]	2.0154	22.22	7	1	1	1				Retrival Error	90	10.248	4.58936
119575327	interleukin 31 receptor A, isoform CRA_c [Homo sapiens]	4.25314	4.43	9	1	2	2				Retrival Error	745	84.2826	7.26904
119575183	zinc finger protein 140 (clone pHZ-39), isoform CRA_c, partial [Homo sapiens]	2.17053	17.33	6	1	1	1				Retrival Error	75	8.48139	5.09717
119575171	hCG1724266 [Homo sapiens]	2.62367	19.86	1	1	1	1				Retrival Error	141	15.0966	8.54346
119574613	AT rich interactive domain 5B (MRF1-like), isoform CRA_c [Homo sapiens]	4.14753	1.23	5	1	2	2				Retrival Error	1139	127.244	8.67529
119574016	hCG2003971, isoform CRA_a, partial [Homo sapiens]	4.09983	10.53	1	1	1	2				Retrival Error	95	11.0537	9.49561
119573663	solute carrier family 27 (fatty acid transporter), member 3, isoform CRA_e [Homo sapiens]	2.07078	18.26	1	1	1	1				Retrival Error	115	12.7616	11.3413
119573320	G patch domain containing 4, isoform CRA_a [Homo sapiens]	2.05492	3.28	4	1	1	1				Retrival Error	335	37.6923	9.53955
119572988	succinate dehydrogenase complex, subunit C, integral membrane protein, 15kDa, isoform CRA_f, partial [Homo sapiens]	3.06361	12.5	2	1	1	2				Retrival Error	64	6.80754	8.04541
119572861	hypothetical protein FLJ32658, isoform CRA_a [Homo sapiens]	2.26339	7.39	6	1	1	1				Retrival Error	284	30.8563	4.38623
119572748	ribosomal protein L18, isoform CRA_e [Homo sapiens]	6.4645	22.06	11	1	3	3				Retrival Error	136	15.2254	11.7222
119572729	KDEL (Lys-Asp-Glu-Leu) endoplasmic reticulum protein retention receptor 1, isoform CRA_e [Homo sapiens]	4.62718	11.11	5	1	1	2				Retrival Error	153	17.5493	7.89893
119572383	Tu translation elongation factor, mitochondrial, isoform CRA_b [Homo sapiens]	2.31032	4.3	5	1	1	1				Retrival Error	349	37.4327	6.59521
119571874	myomesin (M-protein) 2, 165kDa, isoform CRA_b [Homo sapiens]	2.06863	0.81	8	1	1	1				Retrival Error	1227	137.474	5.66846
119571612	carboxypeptidase D, isoform CRA_a [Homo sapiens]	2.09901	1.11	9	1	1	1				Retrival Error	1079	120.51	6.02393
119571365	hCG2038550, partial [Homo sapiens]	2.00546	3.57	4	1	1	1				Retrival Error	364	41.9945	9.48096
119571209	hCG1755149, isoform CRA_b [Homo sapiens]	2.56	16.11	3	1	1	1				Retrival Error	180	20.5637	4.95752
119571047	protein tyrosine phosphatase, non-receptor type 20B [Homo sapiens]	1.57558	3.91	8	1	1	1				Retrival Error	179	20.7297	8.79248
119570910	otoancorin, isoform CRA_b, partial [Homo sapiens]	2.14236	2.7	9	1	1	1				Retrival Error	444	48.9785	6.78564
119570469	exocyst complex component 6, isoform CRA_c [Homo sapiens]	4.0541	1.98	3	1	1	2				Retrival Error	706	82.4167	6.29053
119570260	hCG1642531 [Homo sapiens]	1.67525	7.55	1	1	1	1				Retrival Error	106	12.1316	10.2134
119569824	hCG2036773, isoform CRA_a [Homo sapiens]	4.30613	5.13	7	1	2	2				Retrival Error	390	42.5648	5.92236
119569625	hCG1641490, partial [Homo sapiens]	1.60849	3.55	2	1	1	1				Retrival Error	169	19.502	9.5835
119569496	hCG2041837, partial [Homo sapiens]	2.02469	20.27	1	1	1	1				Retrival Error	74	8.44065	11.6636
119569485	solute carrier organic anion transporter family, member 4C1, isoform CRA_b [Homo sapiens]	1.57131	1.81	3	1	1	1				Retrival Error	609	66.1732	7.43018
119569417	calcium/calmodulin-dependent protein kinase IV, isoform CRA_a [Homo sapiens]	3.73002	5.07	4	1	2	2				Retrival Error	276	30.3234	5.45264
119569383	hCG2039564, isoform CRA_b [Homo sapiens]	2.00256	24.36	8	1	1	1				Retrival Error	78	8.94174	10.2866
119569230	lamin B1, isoform CRA_a [Homo sapiens]	17.4151	6.69	4	1	2	8				Retrival Error	329	37.5583	5.33838
119569069	hCG2040303, partial [Homo sapiens]	4.63318	10.71	6	1	1	2				Retrival Error	112	13.0323	10.2134
119568896	fucosyltransferase 9 (alpha (1,3) fucosyltransferase), isoform CRA_a [Homo sapiens]	2.74305	3.06	2	1	1	1				Retrival Error	359	42.014	7.7085
119568499	R-spondin 3 homolog (Xenopus laevis), isoform CRA_a [Homo sapiens]	2.10354	4.74	1	1	1	1				Retrival Error	274	31.1055	9.51025
119568002	t-complex 1, isoform CRA_b [Homo sapiens]	2.64054	7.1	4	1	1	1				Retrival Error	324	35.4197	6.93213
133777549	Dystrophin related protein 2 [Homo sapiens]	3.58499	2.1	3	1	2	2				Retrival Error	954	107.538	6.22705
84627501	UNC13B protein [Homo sapiens]	2.5145	2.26	7	1	1	1				Retrival Error	1197	136.332	7.1665
38541875	BRDT protein, partial [Homo sapiens]	3.80671	3.23	139	1	2	2				Retrival Error	464	53.0204	9.36377
3108019	NFI-X_HUMAN NUCLEAR FACTOR 1/X (NFI-X) [Homo sapiens]	2.00075	8.06	30	1	1	1				Retrival Error	186	21.9326	9.23193
184556	insulin-degrading enzyme [Homo sapiens]	2.02871	1.96	1	1	1	1				Retrival Error	1019	117.946	6.75635
3831611	olfactory receptor [Homo sapiens]	2.50105	8.87	1	1	1	1				Retrival Error	327	36.0257	8.1333
34596117	central open reading frame [Homo sapiens]	1.64717	6.67	1	1	1	1				Retrival Error	105	11.8061	10.228
221046346	unnamed protein product [Homo sapiens]	4.2024	10.33	2	1	1	2				Retrival Error	184	20.8487	7.51807
221045894	unnamed protein product [Homo sapiens]	2.19407	8.06	5	1	1	1				Retrival Error	186	21.0748	10.1255
221045112	unnamed protein product [Homo sapiens]	2.44011	2.03	1	1	1	1				Retrival Error	492	55.5949	9.31982
221044806	unnamed protein product [Homo sapiens]	7.13742	6	11	1	1	5				Retrival Error	200	22.7304	7.21045
221044746	unnamed protein product [Homo sapiens]	2.58645	5.56	13	1	1	1				Retrival Error	396	42.5104	9.5542
221044626	unnamed protein product [Homo sapiens]	2.19909	7.75	8	1	1	1				Retrival Error	284	31.4921	5.97314
221044340	unnamed protein product [Homo sapiens]	2.10967	4.16	15	1	1	1				Retrival Error	409	44.6809	9.67139
221042302	unnamed protein product [Homo sapiens]	2.04591	2.3	5	1	1	1				Retrival Error	392	44.863	7.86963
221042248	unnamed protein product [Homo sapiens]	11.3282	6.08	21	1	4	4				Retrival Error	822	94.7237	5.69385
221041662	unnamed protein product [Homo sapiens]	3.86009	4.97	6	1	2	2				Retrival Error	382	43.8202	8.63135
221041614	unnamed protein product [Homo sapiens]	2.58032	4.13	2	1	1	1				Retrival Error	606	68.9047	6.354
221040986	unnamed protein product [Homo sapiens]	6.47572	2.19	21	1	3	3				Retrival Error	1415	163.465	6.21436
221040152	unnamed protein product [Homo sapiens]	1.50485	3.23	13	1	1	1				Retrival Error	217	24.8004	6.7417
221040022	unnamed protein product [Homo sapiens]	2.05453	1.79	1	1	1	1				Retrival Error	836	93.7357	7.54736
34365000	hypothetical protein [Homo sapiens]	2.07647	6.02	1	1	1	1				Retrival Error	216	24.9262	6.3667
31874064	hypothetical protein [Homo sapiens]	5.38709	4.86	1	1	1	2				Retrival Error	555	62.5922	8.06006
31874003	hypothetical protein [Homo sapiens]	9.30639	1.45	79	1	4	5				Retrival Error	2210	245.496	8.03076
30722358	hypothetical protein [Homo sapiens]	5.99513	1.46	58	1	3	3				Retrival Error	1509	172.698	5.12256
30268309	hypothetical protein [Homo sapiens]	3.18641	1.09	3	1	1	2				Retrival Error	641	74.3559	9.14404
42406435	VPS13D-2A protein [Homo sapiens]	3.57336	0.8	10	1	2	2				Retrival Error	4363	488.722	6.55127
194390268	unnamed protein product [Homo sapiens]	2.0081	4.94	2	1	1	1				Retrival Error	324	36.6333	6.55127
194389166	unnamed protein product [Homo sapiens]	3.87005	3.19	25	1	2	2				Retrival Error	752	85.7328	6.16357
194384684	unnamed protein product [Homo sapiens]	4.39243	6.92	7	1	1	2				Retrival Error	130	15.0881	8.88037
194384094	unnamed protein product [Homo sapiens]	2.57494	3.1	5	1	1	1				Retrival Error	451	52.7942	5.79541
194384024	unnamed protein product [Homo sapiens]	3.04606	4.74	1	1	1	1				Retrival Error	548	61.9534	8.88037
194382090	unnamed protein product [Homo sapiens]	3.68523	5.07	27	1	2	2				Retrival Error	335	38.8784	9.24658
194378708	unnamed protein product [Homo sapiens]	2.04433	2.02	1	1	1	1				Retrival Error	594	65.8884	7.29834
194375834	unnamed protein product [Homo sapiens]	2.12269	1.23	1	1	1	1				Retrival Error	974	110.456	6.90283
194375079	unnamed protein product [Homo sapiens]	2.05167	2.44	1	1	1	1				Retrival Error	328	35.7621	7.59131
194387756	unnamed protein product [Homo sapiens]	2.15495	14.66	6	1	1	1				Retrival Error	116	12.9976	10.521
194389828	unnamed protein product [Homo sapiens]	6.85893	6.13	11	1	1	4				Retrival Error	163	18.1196	9.61279
194389800	unnamed protein product [Homo sapiens]	4.34725	3.59	6	1	1	2				Retrival Error	557	64.01	8.04541
194387450	unnamed protein product [Homo sapiens]	1.58689	1.29	7	1	1	1				Retrival Error	541	62.0289	8.76318
194387346	unnamed protein product [Homo sapiens]	2.75814	4.57	10	1	1	2				Retrival Error	394	45.5363	7.23975
194386918	unnamed protein product [Homo sapiens]	4.14065	4.35	1	1	1	2				Retrival Error	230	26.475	10.3892
194386686	unnamed protein product [Homo sapiens]	1.74127	1.99	4	1	1	1				Retrival Error	402	45.5189	8.32373
194385806	unnamed protein product [Homo sapiens]	7.91883	2.04	10	1	1	3				Retrival Error	883	97.3984	6.72705
194385786	unnamed protein product [Homo sapiens]	4.64323	17.82	8	1	2	2				Retrival Error	202	23.7655	8.47021
194385736	unnamed protein product [Homo sapiens]	2.16197	1.33	12	1	1	1				Retrival Error	828	89.13	6.87354
194385632	unnamed protein product [Homo sapiens]	7.50617	7.75	5	1	2	3				Retrival Error	426	47.0816	8.82178
194385420	unnamed protein product [Homo sapiens]	39.8445	38.96	7	1	9	17				Retrival Error	308	33.1681	8.74854
194384468	unnamed protein product [Homo sapiens]	111.966	36.75	14	1	9	46				Retrival Error	234	27.2945	4.89404
194383918	unnamed protein product [Homo sapiens]	10.7932	1.95	8	1	1	4				Retrival Error	718	81.4071	5.43994
194381558	unnamed protein product [Homo sapiens]	3.16101	1.54	7	1	1	2				Retrival Error	454	49.238	6.59521
194380558	unnamed protein product [Homo sapiens]	2.51987	2.57	4	1	1	1				Retrival Error	623	71.4033	9.0708
194379872	unnamed protein product [Homo sapiens]	9.4283	4.03	4	1	1	4				Retrival Error	273	32.1019	10.3892
194377340	unnamed protein product [Homo sapiens]	4.24806	1.93	19	1	2	2				Retrival Error	724	84.3265	5.94775
194376800	unnamed protein product [Homo sapiens]	2.04984	3.7	2	1	1	1				Retrival Error	216	22.5645	7.95752
194375468	unnamed protein product [Homo sapiens]	8.65325	3.17	9	1	1	3				Retrival Error	378	41.6098	8.68994
194373809	unnamed protein product [Homo sapiens]	2.3338	2.13	3	1	1	1				Retrival Error	563	64.4224	9.49561
194373719	unnamed protein product [Homo sapiens]	4.55568	6.42	8	1	1	1				Retrival Error	296	30.8832	8.42627
577019450	glucose-6-phosphate isomerase isoform 4 [Homo sapiens]	6.48283	2.45	11	1	2	4				Retrival Error	530	60.1477	8.14795
194373539	unnamed protein product [Homo sapiens]	8.45163	8.92	12	1	1	5				Retrival Error	157	17.1658	8.96826
194373535	unnamed protein product [Homo sapiens]	2.53033	5.01	18	1	1	1				Retrival Error	379	42.8802	8.23584
193787134	unnamed protein product [Homo sapiens]	10.9534	6.77	1	1	1	5				Retrival Error	310	34.9821	5.33838
193783700	unnamed protein product [Homo sapiens]	5.14872	1.37	13	1	2	3				Retrival Error	952	102.98	8.33838
193787783	unnamed protein product [Homo sapiens]	2.61164	11.02	3	1	1	1				Retrival Error	236	27.0815	4.44971
193787582	unnamed protein product [Homo sapiens]	17.9056	13.69	12	1	7	8				Retrival Error	643	70.9282	6.13818
193786597	unnamed protein product [Homo sapiens]	3.77283	6.25	8	1	2	2				Retrival Error	416	47.9872	6.63916
193786389	unnamed protein product [Homo sapiens]	2.566	3.43	8	1	1	1				Retrival Error	846	95.2723	5.96045
193785905	unnamed protein product [Homo sapiens]	4.1622	11.03	6	1	2	2				Retrival Error	263	29.3133	6.53662
193785471	unnamed protein product [Homo sapiens]	9.78215	5.24	26	1	2	5				Retrival Error	382	43.2014	5.73193
193785014	unnamed protein product [Homo sapiens]	2.27193	6.98	7	1	1	2				Retrival Error	215	24.1944	8.03076
193785647	unnamed protein product [Homo sapiens]	4.07221	1	1	1	2	2				Retrival Error	1401	157.096	6.60986
189066668	unnamed protein product [Homo sapiens]	9.17944	5.68	3	1	1	4				Retrival Error	317	35.9525	8.73389
189054902	unnamed protein product [Homo sapiens]	2.53834	15.92	5	1	1	1				Retrival Error	201	21.9007	9.64209
158261765	unnamed protein product [Homo sapiens]	5.75067	1.68	5	1	2	3				Retrival Error	1307	151.762	9.48096
158260377	unnamed protein product [Homo sapiens]	4.64671	9.26	11	1	2	2				Retrival Error	367	42.8262	7.53271
158260107	unnamed protein product [Homo sapiens]	5.34142	3.41	13	1	3	3				Retrival Error	908	102.361	7.60596
158258340	unnamed protein product [Homo sapiens]	5.25088	1.22	1	1	2	3				Retrival Error	1395	157.802	6.7417
158256976	unnamed protein product [Homo sapiens]	2.14861	2.9	6	1	1	1				Retrival Error	449	50.7851	5.37646
158255298	unnamed protein product [Homo sapiens]	1.51512	3.22	4	1	1	1				Retrival Error	311	34.2176	5.92236
22760973	unnamed protein product [Homo sapiens]	3.12152	3.36	13	1	2	2				Retrival Error	357	41.2716	9.71533
21757363	unnamed protein product [Homo sapiens]	4.56112	2.32	1	1	1	2				Retrival Error	518	58.7818	6.58057
21755136	unnamed protein product [Homo sapiens]	6.28827	10.49	4	1	2	3				Retrival Error	267	30.4694	8.29443
21753522	unnamed protein product [Homo sapiens]	2.89396	16.67	7	1	1	1				Retrival Error	126	14.2373	7.81104
21752832	unnamed protein product [Homo sapiens]	3.6114	4.83	9	1	2	2				Retrival Error	600	69.6423	7.60596
21752165	unnamed protein product [Homo sapiens]	2.01011	4.89	7	1	1	1				Retrival Error	450	52.8844	7.47412
21752113	unnamed protein product [Homo sapiens]	4.28617	3.51	12	1	2	3				Retrival Error	797	92.6409	6.32861
21751586	unnamed protein product [Homo sapiens]	13.0568	2.87	5	1	1	6				Retrival Error	627	70.364	5.57959
21750841	unnamed protein product [Homo sapiens]	6.06669	2.6	2	1	2	3				Retrival Error	885	99.0222	4.62744
21749605	unnamed protein product [Homo sapiens]	1.95299	1.93	2	1	1	1				Retrival Error	362	41.476	7.56201
16551959	unnamed protein product [Homo sapiens]	4.24784	6.38	11	1	2	2				Retrival Error	423	47.0389	5.07178
16551483	unnamed protein product [Homo sapiens]	23.107	3.85	1	1	1	10				Retrival Error	545	58.6556	6.56592
16549875	unnamed protein product [Homo sapiens]	2.51026	2.88	4	1	1	1				Retrival Error	799	89.7423	5.8335
16549375	unnamed protein product [Homo sapiens]	4.10761	7.14	1	1	1	2				Retrival Error	168	18.8623	12.3081
10435134	unnamed protein product [Homo sapiens]	2.66901	6.73	5	1	1	1				Retrival Error	431	48.5925	6.78564
10434667	unnamed protein product [Homo sapiens]	9.05754	3.86	9	1	1	4				Retrival Error	440	47.6627	5.45264
10433360	unnamed protein product [Homo sapiens]	17.5894	4.37	10	1	1	7				Retrival Error	435	46.0903	4.61475
7023630	unnamed protein product [Homo sapiens]	4.10492	5.36	5	1	1	2				Retrival Error	373	43.17	7.95752
7022948	unnamed protein product [Homo sapiens]	2.91896	6.05	9	1	1	1				Retrival Error	446	48.9859	9.23193
7022861	unnamed protein product [Homo sapiens]	5.11261	4.1	11	1	1	2				Retrival Error	659	73.8415	4.86865
18676688	FLJ00243 protein [Homo sapiens]	2.6992	4.57	1	1	1	1				Retrival Error	503	53.7786	5.51611
10440389	FLJ00030 protein [Homo sapiens]	24.0716	7.63	4	1	1	9				Retrival Error	249	27.3621	8.30908
76879741	putative protein product of Nbla00650 [Homo sapiens]	5.89199	2.89	12	1	1	3				Retrival Error	381	40.6806	10.1548
68533135	ABCA4 variant protein [Homo sapiens]	5.60692	1.04	9	1	2	3				Retrival Error	2303	258.796	6.31592
34364852	hypothetical protein [Homo sapiens]	2.173	3.22	8	1	1	1				Retrival Error	590	67.3201	10.5942
559709	KIAA0075 [Homo sapiens]	2.65371	8.05	8	1	1	1				Retrival Error	174	19.1354	4.41162
425906070	RecName: Full=Coiled-coil domain-containing protein 177; AltName: Full=Myelin proteolipid protein-like protein	5.51041	3.54	2	1	2	3				Retrival Error	707	79.6914	10.7407
30749678	Chain A, Tr Receptor Mutations Conferring Hormone Resistance And Reduced Corepressor Release Exhibit Decreased Stability In The Nterminal Lbd	12.9208	7.98	1	1	1	6				Retrival Error	263	29.5859	5.49072
291463381	Chain A, Crystal Structure Of Human4-1bb Ligand Ectodomain	1.52296	3.59	4	1	1	1				Retrival Error	167	17.5862	7.6499
158254191	GCN1 general control of amino-acid synthesis 1-like 1 (yeast) [Homo sapiens]	4.27042	1.2	9	1	2	2				Retrival Error	2671	292.558	7.43018
156230634	ANKRD18A protein [Homo sapiens]	10.7685	1.51	26	1	2	6				Retrival Error	992	115.593	7.98682
152012995	ZNF536 protein [Homo sapiens]	3.30161	1.08	5	1	2	2				Retrival Error	1298	141.226	7.2251
152012538	CASP8AP2 protein [Homo sapiens]	5.87079	2.02	16	1	3	3				Retrival Error	1981	222.383	6.56592
148745671	MAN2A1 protein [Homo sapiens]	1.7169	0.79	4	1	1	1				Retrival Error	1143	130.954	7.57666
73909096	LRRC4B protein, partial [Homo sapiens]	1.53326	4.35	7	1	1	1				Retrival Error	161	16.9887	7.10791
47123516	C10orf118 protein, partial [Homo sapiens]	4.95364	4.59	1	1	1	3				Retrival Error	218	24.436	5.52881
46249807	PRDM4 protein [Homo sapiens]	1.77026	2.22	1	1	1	1				Retrival Error	316	32.9281	5.32568
38174254	GOLGA3 protein, partial [Homo sapiens]	9.03525	2.97	13	1	1	3				Retrival Error	843	92.9905	5.04639
34783093	SGOL1 protein, partial [Homo sapiens]	3.631	4.54	10	1	2	2				Retrival Error	507	57.6986	9.23193
29792202	ARFGEF2 protein, partial [Homo sapiens]	4.30156	2.88	9	1	2	2				Retrival Error	832	92.9384	6.02393
28839788	BCLAF1 protein, partial [Homo sapiens]	5.05207	3.19	14	1	3	3				Retrival Error	689	78.9577	10.1694
28374332	COBL protein, partial [Homo sapiens]	5.37342	2.62	18	1	3	3				Retrival Error	1146	122.375	6.80029
26251962	ARHGEF10 protein [Homo sapiens]	4.69132	2.89	85	1	2	3				Retrival Error	380	43.6861	5.61768
26251781	TEX14 protein [Homo sapiens]	3.28654	1	13	1	2	2				Retrival Error	1497	167.78	5.14795
17389922	SLC16A10 protein [Homo sapiens]	4.24337	4.98	6	1	1	2				Retrival Error	201	21.9094	7.7085
17389503	CHORDC1 protein [Homo sapiens]	4.83175	10.34	8	1	2	3				Retrival Error	116	13.2078	8.6167
17389198	KIAA1524 protein, partial [Homo sapiens]	2.09076	2.46	12	1	1	1				Retrival Error	285	33.2105	6.32861
15341851	RHBDL2 protein [Homo sapiens]	8.52841	16.53	6	1	2	4				Retrival Error	121	14.2183	8.104
14250440	EPHA2 protein, partial [Homo sapiens]	2.36905	7.51	63	1	1	1				Retrival Error	253	28.6836	8.23584
12652757	XPO5 protein [Homo sapiens]	2.62567	9.29	14	1	1	1				Retrival Error	280	31.4308	5.43994
882290	immunoglobulin light chain variable region, partial [Homo sapiens]	8.39474	17.76	3	1	1	4				Retrival Error	107	11.8199	7.12256
553168	acrosin, partial [Homo sapiens]	2.54618	18.52	2	1	1	1				Retrival Error	162	18.0332	9.34912
386758	GRP78 precursor, partial [Homo sapiens]	28.9371	19.75	9	1	10	10				Retrival Error	653	72.0712	5.13525
1297330	DOC-2 [Homo sapiens]	2.11024	1.04	1	1	1	1				Retrival Error	770	82.5371	5.69385
235590	lysosomal acid beta-galactosidase [Homo sapiens]	1.6275	46.15	1	1	1	1				Retrival Error	13	1.48092	9.99365
40067573	immunoglobulin heavy chain variable region [Homo sapiens]	9.33512	31.63	183	1	2	4				Retrival Error	98	11.3254	7.91357
15430703	testis specific serine/threonine kinase 2 [Homo sapiens]	2.06516	2.79	8	1	1	1				Retrival Error	358	40.9392	8.83643
4545137	G protein-coupled receptor [Homo sapiens]	17.0637	4.7	2	1	1	8				Retrival Error	319	36.3084	8.26514
2394178	P-glycoprotein [Homo sapiens]	8.09896	89.19	1	1	1	3				Retrival Error	37	3.87202	4.75439
2282576	HsGCN1 [Homo sapiens]	4.74694	2.02	4	1	2	2				Retrival Error	1928	211.377	7.23975
62988667	unknown [Homo sapiens]	12.8984	4.26	5	1	1	7				Retrival Error	188	21.2641	8.41162
33150792	ATP-dependent RNA helicase [Homo sapiens]	2.01385	2.86	2	1	1	1				Retrival Error	454	52.657	9.59814
15293591	olfactory receptor [Homo sapiens]	4.04225	7.34	5	1	1	2				Retrival Error	218	24.5801	8.67529
40362722	inosine monophosphate dehydrogenase type II [Homo sapiens]	1.84006	10.61	36	1	1	1				Retrival Error	66	7.25593	5.41455
12620919	prosomal P27K protein [Homo sapiens]	3.02751	22.41	9	1	1	1				Retrival Error	58	6.19626	8.96826
45643115	hypothetical protein [Homo sapiens]	1.56172	2.16	1	1	1	1				Retrival Error	416	46.0271	9.01221
211825727	FAM62B protein [Homo sapiens]	2.43837	3.07	1	1	1	1				Retrival Error	489	54.3603	8.27979
193785898	unnamed protein product [Homo sapiens]	2.11619	2.75	9	1	1	1				Retrival Error	545	60.8752	8.25049
193785859	unnamed protein product [Homo sapiens]	2.17087	2.78	8	1	1	1				Retrival Error	540	58.9836	6.82959
193785127	unnamed protein product [Homo sapiens]	4.08072	4.23	12	1	1	2				Retrival Error	449	49.6724	6.85889
47682880	C2orf67 protein [Homo sapiens]	6.24604	3.51	12	1	1	3				Retrival Error	342	38.4692	7.40088
189054612	unnamed protein product [Homo sapiens]	3.02553	1.6	1	1	1	2				Retrival Error	564	63.6823	7.76709
189054269	unnamed protein product [Homo sapiens]	5.15351	5.91	4	1	1	2				Retrival Error	474	54.8482	9.02686
34536208	unnamed protein product [Homo sapiens]	2.86283	11.41	1	1	1	1				Retrival Error	263	28.8853	4.88135
34536075	unnamed protein product [Homo sapiens]	7.25845	3.77	8	1	2	3				Retrival Error	531	58.3603	8.30908
34534922	unnamed protein product [Homo sapiens]	6.99802	1.04	81	1	2	4				Retrival Error	1345	148.811	7.38623
34534815	unnamed protein product [Homo sapiens]	6.11102	3.99	3	1	1	3				Retrival Error	476	54.9434	8.52881
34533483	unnamed protein product [Homo sapiens]	3.53495	5.11	26	1	2	2				Retrival Error	509	57.5897	6.69775
34533179	unnamed protein product [Homo sapiens]	2.7436	14.14	1	1	1	1				Retrival Error	191	21.5746	6.97607
34532249	unnamed protein product [Homo sapiens]	3.25203	0.63	3	1	1	2				Retrival Error	1264	136.439	9.17334
34532000	unnamed protein product [Homo sapiens]	3.97275	2.37	5	1	2	2				Retrival Error	1394	157.862	6.12549
116283583	UGCGL2 protein [Homo sapiens]	1.6292	2.77	1	1	1	1				Retrival Error	361	41.1287	9.34912
91979518	immunoglobulin heavy chain variable region [Homo sapiens]	2.12948	23.26	1	1	1	1				Retrival Error	86	9.65365	8.14795
34849883	TPA_exp: spectrin-like protein of the nuclear envelope and Golgi [Homo sapiens]	22.3692	1.23	36	1	8	11				Retrival Error	8407	965.738	5.5542
312050	myosin I homologue [Homo sapiens]	2.52858	2.96	1	1	1	1				Retrival Error	812	95.9918	9.39307
32335	HMG2B [Homo sapiens]	2.11251	5.91	4	1	1	1				Retrival Error	186	21.3895	6.30322
24899200	KIAA2018 protein [Homo sapiens]	4.06368	2.79	10	1	2	2				Retrival Error	1685	181.328	7.25439
18916861	KIAA1976 protein [Homo sapiens]	4.10752	6.27	1	1	1	2				Retrival Error	351	38.4853	8.68994
14017861	KIAA1822 protein [Homo sapiens]	3.36129	1.88	77	1	2	2				Retrival Error	533	58.596	8.23584
14017851	KIAA1817 protein [Homo sapiens]	2.67192	2.11	3	1	1	1				Retrival Error	997	108.822	9.18799
10047341	KIAA1632 protein [Homo sapiens]	2.70437	1.99	6	1	1	1				Retrival Error	1457	165.104	6.55127
10047267	KIAA1596 protein [Homo sapiens]	3.6851	1.04	5	1	2	2				Retrival Error	1151	129.92	5.24951
7959259	KIAA1499 protein [Homo sapiens]	3.19643	2.12	10	1	2	2				Retrival Error	660	73.7413	7.15186
12698023	KIAA1739 protein [Homo sapiens]	1.51767	0.93	1	1	1	1				Retrival Error	963	106.667	7.97217
557804845	Chain B, Crystal Structure Of Eif4aiii-cwc22 Complex	2.27107	2.06	12	1	1	1				Retrival Error	291	33.4378	7.48877
157829395	ubiquitously transcribed tetratricopeptide repeat protein Y-linked transcript variant 244 [Homo sapiens]	6.06755	23.02	3	1	1	2				Retrival Error	126	14.1168	5.32568
444739075	alternative protein KIAA1704 [Homo sapiens]	2.71325	33.33	1	1	1	6				Retrival Error	60	7.05676	10.2134
444738631	alternative protein SCN3A [Homo sapiens]	4.16666	22.08	1	1	1	2				Retrival Error	77	8.86326	7.26904
444738587	alternative protein POLR3G [Homo sapiens]	2.51167	30.86	1	1	1	1				Retrival Error	81	10.0515	12.0298
444738203	alternative protein HRC [Homo sapiens]	2.03119	2.62	1	1	1	1				Retrival Error	305	34.3153	11.9858
444737907	alternative protein TCHHL1 [Homo sapiens]	2.02182	12.23	1	1	1	1				Retrival Error	139	17.134	10.6235
444733343	alternative protein KHDRBS2 [Homo sapiens]	2.02576	24.44	1	1	1	1				Retrival Error	45	5.26156	11.0776
538260951	Chain B, Crystal Structure Of A0-domain Of P5 From H. Sapiens	3.19679	12.07	14	1	1	1				Retrival Error	116	12.7854	6.30322
537368331	immunoglobulin heavy chain variable region, partial [Homo sapiens]	2.40866	22.22	1	1	1	1				Retrival Error	108	11.821	8.73389
537368226	immunoglobulin heavy chain variable region, partial [Homo sapiens]	2.95253	15.45	1	1	1	1				Retrival Error	110	12.1829	8.29443
428698207	Chain G, Dcnl Complex With N-terminally Acetylated Nedd8 E2 Peptide	3.1444	28	1	1	1	2				Retrival Error	25	2.58435	9.70068
161172286	Chain V, Vti1b Habc Domain - Epsinr Enth Domain Complex	2.10627	12.5	6	1	1	1				Retrival Error	96	11.2267	6.32861
440576043	alternative protein TGM7 [Homo sapiens]	2.20152	24.56	1	1	1	1				Retrival Error	57	6.30828	12.2202
253722224	Chain A, Irs-1 Ptb Domain Complexed With A Il-4 Receptor Phosphopeptide, Nmr, Minimized Average Structure	4.19854	26.79	7	1	2	2				Retrival Error	112	12.6255	8.51416
197304953	Chain B, Dj-1 Activation By Catechol Quinone Modification	2.60875	8.56	26	1	1	1				Retrival Error	187	19.6324	7.32764
2780883	Chain N, Proteasome Activator Reg(Alpha)	2.31519	7.86	7	1	1	1				Retrival Error	140	16.2847	7.50342
404248974	immunoglobulin gamma heavy chain variable region, partial [Homo sapiens]	2.62369	26.19	1	1	1	1				Retrival Error	126	14.01	8.44092
223462007	CDC42BPA protein [Homo sapiens]	11.8022	3.41	23	1	4	5				Retrival Error	1699	193.541	6.69775
223460494	Myosin phosphatase Rho interacting protein [Homo sapiens]	6.02359	4.24	23	1	3	3				Retrival Error	1037	117.974	6.39209
219519058	CAMTA2 protein [Homo sapiens]	4.20014	2.21	18	1	2	2				Retrival Error	1178	128.521	7.13721
187952395	Plexin A2 [Homo sapiens]	9.95008	2.59	12	1	2	4				Retrival Error	1894	210.897	6.52197
118142820	TWISTNB protein [Homo sapiens]	1.54333	3.1	2	1	1	1				Retrival Error	226	24.5633	5.18604
71051965	SLC18A2 protein [Homo sapiens]	2.52205	20.1	5	1	1	1				Retrival Error	209	22.9648	7.37158
61970223	anti-oxLDL immunoglobulin heavy chain variable region, partial [Homo sapiens]	7.81183	12.71	1	1	1	3				Retrival Error	118	12.7983	8.00146
45946348	WDR78 protein, partial [Homo sapiens]	2.58492	1.7	2	1	1	1				Retrival Error	530	59.614	5.36377
45708577	Kruppel-like factor 3 (basic) [Homo sapiens]	5.17052	1.74	1	1	1	3				Retrival Error	345	38.7455	9.43701
40225490	ZNF343 protein, partial [Homo sapiens]	5.04415	2.27	17	1	2	3				Retrival Error	485	56.0543	9.11475
39644518	CLSTN2 protein, partial [Homo sapiens]	8.21463	8.86	5	1	1	4				Retrival Error	237	26.9108	4.86865
37589111	KIAA1370 protein, partial [Homo sapiens]	1.53039	1.52	16	1	1	1				Retrival Error	396	45.1007	8.73389
36338349	SNX9 protein, partial [Homo sapiens]	1.55427	2.47	11	1	1	1				Retrival Error	283	32.7365	6.45557
34784468	CAMSAP1L1 protein, partial [Homo sapiens]	4.3187	1.92	8	1	1	2				Retrival Error	678	76.8859	6.97607
34783670	ZNF510 protein, partial [Homo sapiens]	2.32899	2.31	6	1	1	1				Retrival Error	477	55.2081	8.85107
33872592	NCOA7 protein, partial [Homo sapiens]	2.04832	3.34	16	1	1	1				Retrival Error	329	36.1813	5.09717
30046835	TRPM7 protein, partial [Homo sapiens]	2.676	3.55	11	1	1	1				Retrival Error	535	62.616	9.14404
29387268	ILF3 protein, partial [Homo sapiens]	2.47627	2.56	31	1	1	1				Retrival Error	351	38.8131	6.46826
29127019	HMHA1 protein, partial [Homo sapiens]	2.14967	4.56	17	1	1	1				Retrival Error	526	57.3437	5.46533
27882448	AGAP3 protein [Homo sapiens]	3.05958	2.43	2	1	1	1				Retrival Error	576	61.7782	10.7407
16198423	STT3B protein [Homo sapiens]	1.64438	2.67	3	1	1	1				Retrival Error	225	26.3006	9.71533
16041846	EF-hand calcium binding domain 7 [Homo sapiens]	5.67715	3.5	6	1	2	3				Retrival Error	629	71.8891	6.37939
15426553	ADD1 protein [Homo sapiens]	2.55378	5.75	14	1	1	1				Retrival Error	400	43.9923	6.53662
14495707	Jun B proto-oncogene [Homo sapiens]	2.27041	3.17	3	1	1	1				Retrival Error	347	35.8431	9.21729
13111947	SF3B3 protein [Homo sapiens]	2.08933	2.76	10	1	1	1				Retrival Error	399	44.5896	5.33838
1276428	FAC1 [Homo sapiens]	10.5796	2.59	25	1	1	5				Retrival Error	810	91.7429	4.75439
1001945	serine palmitoyltransferase, partial [Homo sapiens]	1.60172	1.7	4	1	1	1				Retrival Error	411	46.2365	7.95752
897824	AHNAK, partial [Homo sapiens]	6.1355	3.6	1	1	3	3				Retrival Error	1277	132.419	8.26514
553281	erythropoietin receptor, partial [Homo sapiens]	1.55081	7.29	11	1	1	1				Retrival Error	96	10.5062	4.61475
553243	HSrel-1 (AA at 250), partial [Homo sapiens]	15.1844	17.14	6	1	1	6				Retrival Error	105	12.0371	6.11279
386854	type II keratin subunit protein, partial [Homo sapiens]	224.412	39.35	22	1	27	87				Retrival Error	493	52.7565	5.43994
386850	keratin K5, partial [Homo sapiens]	89.1563	24.8	27	1	15	32				Retrival Error	508	54.4782	5.75732
386820	interleukin-2 receptor precursor, partial [Homo sapiens]	2.52224	8.76	1	1	1	1				Retrival Error	251	28.3725	6.52197
292775	T-cell receptor beta, partial [Homo sapiens]	2.00449	14.49	1	1	1	1				Retrival Error	138	15.2305	5.19873
180394	collagen 1 pro-alpha-2 chain, partial [Homo sapiens]	2.54888	32.14	1	1	1	1				Retrival Error	56	5.17768	10.9312
178281	AHNAK nucleoprotein, partial [Homo sapiens]	10.0152	4.58	3	1	5	5				Retrival Error	1683	179.894	6.20166
6466068	ATP sulfurylase/APS kinase isoform SK2 [Homo sapiens]	9.09491	7.92	8	1	1	4				Retrival Error	265	30.1223	8.23584
82802728	KIF4B [Homo sapiens]	2.06888	1.27	3	1	1	1				Retrival Error	1185	134.558	5.96045
197115729	immunoglobulin heavy chain variable region [Homo sapiens]	4.33887	17.53	1	1	1	2				Retrival Error	97	11.3865	7.97217
247426213	immunoglobulin heavy chain variable region [Homo sapiens]	2.28773	9.32	1	1	1	1				Retrival Error	118	12.6263	8.88037
247425909	immunoglobulin heavy chain variable region [Homo sapiens]	21.418	15.83	5	1	1	7				Retrival Error	120	12.7743	5.05908
247425468	immunoglobulin heavy chain variable region [Homo sapiens]	2.79952	15.83	1	1	1	1				Retrival Error	120	13.0332	7.10791
603074	ATP:citrate lyase [Homo sapiens]	4.70752	1	3	1	1	2				Retrival Error	1101	120.748	7.32764
4689154	neuronal cell death-related protein [Homo sapiens]	1.59044	3.98	1	1	1	1				Retrival Error	251	27.6324	9.46631
4689134	60S ribosomal protein L36 [Homo sapiens]	2.35211	12.38	2	1	1	1				Retrival Error	105	12.2269	11.5024
4454688	FtsH homolog [Homo sapiens]	4.76042	7.74	9	1	2	2				Retrival Error	517	57.6322	9.0415
2072953	putative p150 [Homo sapiens]	16.2505	3.14	35	1	4	9				Retrival Error	1275	148.914	9.68604
1881852	Sry-related HMG box gene [Homo sapiens]	3.46862	2.31	15	1	1	2				Retrival Error	347	38.8243	7.02002
1684931	immunoglobulin lambda light chain [Homo sapiens]	2.57613	12.21	1	1	1	1				Retrival Error	131	13.6778	7.79639
1620561	C-1 [Homo sapiens]	2.03818	9.23	3	1	1	1				Retrival Error	130	14.9304	4.52588
1438954	neuronal pentraxin 1 [Homo sapiens]	6.13804	4.88	6	1	2	3				Retrival Error	430	47.0058	6.55127
1066753	galactose-1-phosphate uridyl transferase [Homo sapiens]	5.29262	32.08	14	1	1	2				Retrival Error	53	6.15698	8.85107
685061	calcium sensor protein [Homo sapiens]	7.77785	2.99	10	1	1	4				Retrival Error	268	30.8843	6.53662
623409	keratin 10 [Homo sapiens]	221.842	48.13	66	1	24	82				Retrival Error	561	57.2131	5.07178
190706	parathyroid-like protein precursor [Homo sapiens]	2.56872	20.13	2	1	1	1				Retrival Error	159	18.2867	10.1255
188586	myosin light chain 2 [Homo sapiens]	1.51747	4.07	1	1	1	1				Retrival Error	172	19.8575	5.23682
260513560	T cell receptor alpha chain [Homo sapiens]	1.5371	9.62	2	1	1	1				Retrival Error	104	11.1317	8.49951
5052950	unknown [Homo sapiens]	3.52192	7.1	19	1	2	2				Retrival Error	338	40.0347	9.45166
122892406	immunoglobulin heavy chain variable region [Homo sapiens]	2.56381	20.16	1	1	1	1				Retrival Error	129	14.4629	9.29053
116283844	IRGC protein [Homo sapiens]	2.77711	8.07	2	1	1	1				Retrival Error	285	31.1322	6.0874
82802708	eFI-2-gamma [Homo sapiens]	2.10101	2.97	7	1	1	1				Retrival Error	471	51.1252	8.49951
46325377	microcephalin [Homo sapiens]	2.01609	33.33	9	1	1	1				Retrival Error	36	4.14519	9.30518
33332354	HLC-6 [Homo sapiens]	2.57082	4.13	19	1	1	1				Retrival Error	508	55.0224	5.49072
28626027	N-acetyltransferase-like protein [Homo sapiens]	1.56068	0.84	8	1	1	1				Retrival Error	834	93.4193	5.93506
6841372	HSPC067 [Homo sapiens]	2.05088	7.42	3	1	1	1				Retrival Error	283	32.631	6.32861
4680683	CGI-22 protein [Homo sapiens]	5.94443	5.95	8	1	2	3				Retrival Error	353	38.3879	9.979
2735849	G protein-coupled receptor Edg-4 [Homo sapiens]	1.87452	1.57	1	1	1	1				Retrival Error	382	42.6003	9.12939
33570004	immunoglobulin kappa chain variable region [Homo sapiens]	2.43055	21.35	1	1	1	1				Retrival Error	89	9.72267	4.77979
14336717	unknown [Homo sapiens]	101.725	4.63	1	1	1	46				Retrival Error	410	45.795	8.44092
189041712	RecName: Full=Putative zinc finger protein ENSP00000344568	7.06525	3.26	78	1	2	4				Retrival Error	614	72.1138	9.21729
91980140	immunoglobulin heavy chain variable region [Homo sapiens]	17.3186	23.47	1	1	2	8				Retrival Error	98	11.1043	8.104
91980098	immunoglobulin heavy chain variable region [Homo sapiens]	2.01761	22.83	1	1	1	1				Retrival Error	92	10.3319	7.1665
63990112	unknown [Homo sapiens]	126.374	1.41	6	1	3	55				Retrival Error	2407	268.829	6.97607
62988906	unknown [Homo sapiens]	2.23641	0.56	8	1	1	1				Retrival Error	2151	235.029	6.59521
62988890	unknown [Homo sapiens]	2.32699	1.52	9	1	1	1				Retrival Error	922	105.304	6.20166
62822367	unknown [Homo sapiens]	2.07247	1.57	4	1	1	1				Retrival Error	826	91.7489	7.94287
62822150	unknown [Homo sapiens]	7.48999	11.93	8	1	2	4				Retrival Error	218	24.9416	9.92041
62702324	unknown [Homo sapiens]	2.5029	12.12	2	1	1	1				Retrival Error	231	26.106	6.82959
62702310	unknown [Homo sapiens]	5.46314	11.25	9	1	1	2				Retrival Error	240	26.9167	6.03662
62702215	unknown [Homo sapiens]	4.44128	5.03	7	1	2	2				Retrival Error	537	58.75	8.73389
62630090	unknown [Homo sapiens]	10.1641	2.02	40	1	5	5				Retrival Error	1583	184.544	5.10986
41393471	unknown [Homo sapiens]	2.78108	1.48	6	1	1	1				Retrival Error	1081	115.293	7.78174
22000462	immunoglobulin heavy chain variable region [Homo sapiens]	2.52107	33.33	1	1	1	1				Retrival Error	57	6.55509	5.18604
19744564	immunoglobulin light chain variable region [Homo sapiens]	1.6165	6.6	1	1	1	1				Retrival Error	106	11.6469	9.40771
14009267	N-myc downstream regulator 2 [Homo sapiens]	2.6023	7.84	1	1	1	1				Retrival Error	357	39.2344	5.63037
13123512	mitochondrial ribosomal protein-L5 heart-specific splice-variant [Homo sapiens]	4.35012	7.84	10	1	1	2				Retrival Error	204	23.5322	6.43018
12044071	immunoglobulin lambda chain variable region [Homo sapiens]	9.32993	20.25	100	1	1	4				Retrival Error	79	8.51295	7.1665
37182448	CCNL1 [Homo sapiens]	1.6771	2.34	9	1	1	1				Retrival Error	299	34.6682	11.4292
4883586	TSHR [Homo sapiens]	2.64184	14.94	14	1	1	1				Retrival Error	174	19.6973	7.48877
5919228	Na,K-ATPase catalytic subunit alpha-A protein [Homo sapiens]	2.16113	40.63	12	1	1	1				Retrival Error	32	3.56062	4.17041
450469	type 2 inositol 1,4,5-trisphosphate receptor [Homo sapiens]	8.8099	0.85	20	1	3	5				Retrival Error	2701	307.881	6.45557
211830808	KRT18 protein [Homo sapiens]	4.06561	5.11	30	1	2	2				Retrival Error	372	42.1477	5.09717
1617312	UDP-GalNAc:polypeptide N-acetylgalactosaminyltransferase (GalNAc-T3) [Homo sapiens]	6.0581	3.16	5	1	2	3				Retrival Error	633	72.5919	8.07471
98956308	immunoglobulin kappa light chain variable region [Homo sapiens]	2.51672	22.22	1	1	1	1				Retrival Error	108	11.916	8.00146
66347234	retinoid X receptor, beta [Homo sapiens]	5.38839	4.77	1	1	2	3				Retrival Error	482	51.7975	8.6167
27552819	KANK4 protein [Homo sapiens]	4.13337	5.5	10	1	2	2				Retrival Error	527	56.4361	6.15088
166408625	immunoglobulin lambda variable region [Homo sapiens]	2.58497	26.04	1	1	1	1				Retrival Error	96	10.3701	7.28369
62089198	G patch domain and KOW motifs variant [Homo sapiens]	4.05545	6.74	3	1	2	2				Retrival Error	475	52.0995	6.15088
62089058	Inositol 1,4,5-trisphosphate receptor type 3 variant [Homo sapiens]	8.12748	1.54	24	1	3	4				Retrival Error	2341	266.852	6.32861
62088938	MCF.2 cell line derived transforming sequence variant [Homo sapiens]	2.72622	4.6	21	1	1	1				Retrival Error	435	51.2407	6.41748
62088878	Protein 4.1 variant [Homo sapiens]	6.42789	3.39	69	1	3	3				Retrival Error	827	92.1468	5.5542
62088678	N-glycanase 1 variant [Homo sapiens]	2.30717	4.44	10	1	1	1				Retrival Error	225	26.1201	6.53662
62088386	iron-responsive element binding protein 2 variant [Homo sapiens]	1.50212	0.87	9	1	1	1				Retrival Error	802	87.666	6.96143
62087786	ATP-binding cassette C5 splicing variant A variant [Homo sapiens]	8.55308	3.38	10	1	3	5				Retrival Error	799	89.2236	8.71924
62087140	scaffold attachment factor B variant [Homo sapiens]	1.50413	0.78	4	1	1	1				Retrival Error	772	86.5873	5.05908
118600887	RNF20 protein [Homo sapiens]	5.79763	7.11	12	1	2	3				Retrival Error	394	46.1748	6.17627
116283836	RBM16 protein [Homo sapiens]	8.32134	3.25	13	1	2	5				Retrival Error	461	52.0741	9.72998
77747996	EIF2S2 protein [Homo sapiens]	5.49214	42.53	7	1	2	2				Retrival Error	87	10.223	5.14795
54780770	immunoglobulin mu heavy chain [Homo sapiens]	2.59417	30.19	1	1	1	1				Retrival Error	106	10.8716	7.89893
145309046	POTE-2 alpha-actin [Homo sapiens]	19.4914	5.3	14	1	5	8				Retrival Error	1075	121.293	6.23975
32822886	SMC2 protein [Homo sapiens]	2.60227	12.92	1	1	1	1				Retrival Error	209	24.5032	9.14404
109693321	immunglobulin heavy chain variable region [Homo sapiens]	2.80104	16.53	1	1	1	1				Retrival Error	121	13.3044	5.98584
112702683	immunoglobulin heavy chain variable region [Homo sapiens]	5.97995	7.29	3	1	1	3				Retrival Error	96	10.1059	8.32373
112702549	immunoglobulin heavy chain variable region [Homo sapiens]	2.01393	20.2	1	1	1	1				Retrival Error	99	10.5382	9.02686
112699381	immunoglobulin heavy chain variable region [Homo sapiens]	2.1658	19	1	1	1	1				Retrival Error	100	10.8884	8.66064
112697538	immunoglobulin heavy chain variable region [Homo sapiens]	15.3479	28.28	54	1	2	5				Retrival Error	99	10.7282	5.31299
112697352	immunoglobulin heavy chain variable region [Homo sapiens]	33.519	18.81	1	1	1	10				Retrival Error	101	11.0324	7.82568
112696974	immunoglobulin heavy chain variable region [Homo sapiens]	75.3264	30.69	31	1	2	32				Retrival Error	101	11.0404	7.84033
112696000	immunoglobulin heavy chain variable region [Homo sapiens]	2.02604	14	1	1	1	1				Retrival Error	100	10.8012	5.0083
112694704	immunoglobulin heavy chain variable region [Homo sapiens]	12.8567	23.76	157	1	2	5				Retrival Error	101	10.8933	7.84033
112694612	immunoglobulin heavy chain variable region [Homo sapiens]	7.80835	15	1	1	2	3				Retrival Error	100	10.7012	5.32568
1565257	cerebroside sulfate activator [Homo sapiens]	2.92179	5.71	14	1	1	1				Retrival Error	210	23.4006	4.94482
1340149	adrenoleukodystropy [Homo sapiens]	6.89218	2.01	14	1	2	4				Retrival Error	745	82.8565	8.95361
74146878	immunoglobulin epsilon heavy chain variable region [Homo sapiens]	1.68174	8.8	4	1	1	1				Retrival Error	125	13.8016	4.88135
95007527	immunoglobulin variable kappa chain [Homo sapiens]	2.51234	23.89	1	1	1	1				Retrival Error	113	12.4511	5.96045
71891770	KIAA0430 protein [Homo sapiens]	3.56968	0.86	16	1	2	2				Retrival Error	1506	167.631	7.82568
63089918	unnamed protein product [Homo sapiens]	9.18084	6	2	1	1	6				Retrival Error	100	10.9516	9.45166
63089534	unnamed protein product [Homo sapiens]	2.35957	4.06	35	1	1	1				Retrival Error	197	21.411	9.65674
63089484	unnamed protein product [Homo sapiens]	5.42353	45.83	10	1	1	2				Retrival Error	72	7.22773	7.18115
31179	enolase [Homo sapiens]	14.0747	12.01	11	1	6	6				Retrival Error	458	49.4463	6.11279
28557150	hornerin [Homo sapiens]	12.1404	3.25	5	1	1	3				Retrival Error	493	48.5686	9.68604
56675639	unnamed protein product [Homo sapiens]	2.03927	17	1	1	1	1				Retrival Error	100	10.6823	10.272
42759878	immunoglobulin lambda-1 variable region [Homo sapiens]	2.11159	14.81	1	1	1	1				Retrival Error	108	11.2644	5.18604
40983044	unnamed protein product [Homo sapiens]	1.55516	12.73	10	1	1	1				Retrival Error	55	6.52223	4.65283
40982542	unnamed protein product [Homo sapiens]	3.1193	20.93	4	1	2	2				Retrival Error	86	8.87174	4.06885
40981914	unnamed protein product [Homo sapiens]	5.22786	22.22	1	1	1	2				Retrival Error	72	8.35553	10.1548
40981658	unnamed protein product [Homo sapiens]	2.01851	23.33	12	1	1	1				Retrival Error	60	6.73841	6.94678
40980420	unnamed protein product [Homo sapiens]	18.7314	29.69	11	1	1	7				Retrival Error	64	7.50384	7.41553
40980098	unnamed protein product [Homo sapiens]	2.00989	16.8	1	1	1	1				Retrival Error	125	14.2761	5.98584
40979676	unnamed protein product [Homo sapiens]	2.02808	8.6	1	1	1	1				Retrival Error	93	10.7576	8.99756
40977632	unnamed protein product [Homo sapiens]	6.34762	16.42	1	1	1	3				Retrival Error	67	7.52289	11.9272
40977326	unnamed protein product [Homo sapiens]	2.62826	30.23	1	1	1	1				Retrival Error	86	9.81397	8.80713
40977210	unnamed protein product [Homo sapiens]	2.99404	21.78	1	1	1	1				Retrival Error	101	11.0806	11.0923
40976806	unnamed protein product [Homo sapiens]	2.06749	15.84	14	1	1	1				Retrival Error	101	11.0115	7.45947
40976308	unnamed protein product [Homo sapiens]	2.28843	14.43	1	1	1	1				Retrival Error	97	10.5682	8.33838
40976260	unnamed protein product [Homo sapiens]	1.53483	3.9	8	1	1	1				Retrival Error	154	18.2488	4.64014
40976188	unnamed protein product [Homo sapiens]	2.0038	12.7	1	1	1	1				Retrival Error	126	13.116	9.53955
40976100	unnamed protein product [Homo sapiens]	6.28881	22.22	1	1	1	3				Retrival Error	54	6.17697	9.18799
40976098	unnamed protein product [Homo sapiens]	2.07873	17.78	1	1	1	1				Retrival Error	90	9.93844	9.48096
40976034	unnamed protein product [Homo sapiens]	5.35537	7.07	1	1	1	3				Retrival Error	99	10.4654	9.33447
40975666	unnamed protein product [Homo sapiens]	2.01629	13.33	5	1	1	1				Retrival Error	120	13.0485	6.16357
40047186	unnamed protein product [Homo sapiens]	2.07709	13.86	1	1	1	1				Retrival Error	101	12.004	10.1987
40047060	unnamed protein product [Homo sapiens]	2.21288	15.69	2	1	1	1				Retrival Error	102	11.5551	9.12939
40046916	unnamed protein product [Homo sapiens]	2.73255	23.85	1	1	1	1				Retrival Error	109	12.714	4.27197
40046616	unnamed protein product [Homo sapiens]	2.10299	13.33	1	1	1	1				Retrival Error	105	12.2429	7.76709
40046356	unnamed protein product [Homo sapiens]	1.64432	7.78	2	1	1	1				Retrival Error	90	9.99099	8.63135
40046294	unnamed protein product [Homo sapiens]	3.41822	17.24	8	1	1	1				Retrival Error	87	9.63388	4.93213
40046010	unnamed protein product [Homo sapiens]	2.10339	16.25	1	1	1	1				Retrival Error	80	9.10853	6.50732
40045048	unnamed protein product [Homo sapiens]	2.23205	31.37	1	1	1	1				Retrival Error	51	5.61368	8.03076
40044556	unnamed protein product [Homo sapiens]	2.16039	18.75	5	1	1	1				Retrival Error	64	7.33045	4.1958
40043814	unnamed protein product [Homo sapiens]	4.13169	9.35	16	1	1	2				Retrival Error	107	12.9335	5.63037
40043348	unnamed protein product [Homo sapiens]	3.81793	9.93	3	1	2	2				Retrival Error	141	15.3688	10.5503
40042992	unnamed protein product [Homo sapiens]	2.28079	10.75	4	1	1	1				Retrival Error	93	10.181	5.75732
40042932	unnamed protein product [Homo sapiens]	2.15603	13.1	7	1	1	1				Retrival Error	84	9.27369	5.18604
40042720	unnamed protein product [Homo sapiens]	2.25758	11.83	5	1	1	1				Retrival Error	93	10.3143	8.14795
40042484	unnamed protein product [Homo sapiens]	2.00605	8.8	1	1	1	1				Retrival Error	125	14.5951	4.91943
40042292	unnamed protein product [Homo sapiens]	2.86616	11.21	8	1	1	1				Retrival Error	107	11.729	7.04932
40041898	unnamed protein product [Homo sapiens]	2.88351	11.89	12	1	1	1				Retrival Error	143	15.378	8.26514
40041828	unnamed protein product [Homo sapiens]	2.56577	33.33	1	1	1	1				Retrival Error	54	5.71488	11.605
40041812	unnamed protein product [Homo sapiens]	2.10457	16.33	1	1	1	1				Retrival Error	98	11.206	10.6968
40041348	unnamed protein product [Homo sapiens]	2.12555	7.59	9	1	1	1				Retrival Error	145	15.8419	7.37158
40041274	unnamed protein product [Homo sapiens]	2.56381	24.17	5	1	1	1				Retrival Error	120	13.5378	5.33838
40041050	unnamed protein product [Homo sapiens]	3.75339	18.84	24	1	1	2				Retrival Error	69	7.99967	8.39697
40041032	unnamed protein product [Homo sapiens]	1.77771	15.09	10	1	1	1				Retrival Error	53	6.2274	11.7954
40040964	unnamed protein product [Homo sapiens]	2.09256	15.58	1	1	1	1				Retrival Error	77	8.74539	7.12256
40040600	unnamed protein product [Homo sapiens]	3.62875	15.84	19	1	2	2				Retrival Error	101	11.3943	10.6968
40040594	unnamed protein product [Homo sapiens]	3.77171	31.18	10	1	2	2				Retrival Error	93	10.6155	10.3306
40040382	unnamed protein product [Homo sapiens]	5.15625	12.88	1	1	1	2				Retrival Error	132	14.8114	8.90967
40039184	unnamed protein product [Homo sapiens]	2.1095	20.69	1	1	1	1				Retrival Error	58	6.53017	10.8726
27900479	unnamed protein product [Homo sapiens]	12.8863	24.36	1	1	1	6				Retrival Error	78	8.47642	10.6821
27529704	KIAA0239 [Homo sapiens]	2.11261	1.88	1	1	1	1				Retrival Error	849	93.6304	5.68115
23385949	unnamed protein product [Homo sapiens]	4.66625	1.71	1	1	1	2				Retrival Error	934	108.214	5.74463
473714	RNA helicase [Homo sapiens]	2.75972	4.56	1	1	1	1				Retrival Error	439	47.3767	10.0083
21998781	immunoglobulin lambda chain variable region [Homo sapiens]	2.03221	17.27	1	1	1	1				Retrival Error	110	11.4185	7.10791
21697811	unnamed protein product [Homo sapiens]	3.8395	2.76	7	1	2	2				Retrival Error	1161	126.675	5.77002
21669915	immunoglobulin heavy chain VHDJ region [Homo sapiens]	7.78747	8.94	3	1	1	4				Retrival Error	123	13.6526	5.0083
21669671	immunoglobulin lambda light chain VLJ region [Homo sapiens]	2.53925	7.22	1	1	1	1				Retrival Error	263	28.0165	5.35107
21669511	immunoglobulin lambda light chain VLJ region [Homo sapiens]	42.7228	6.69	1	1	1	18				Retrival Error	269	28.0627	8.20654
21669043	immunoglobulin heavy chain VHDJ region [Homo sapiens]	13.6454	16.13	1	1	1	5				Retrival Error	124	13.3936	6.60986
20521075	KIAA0539 protein [Homo sapiens]	7.43273	0.78	3	1	2	4				Retrival Error	2046	229.53	6.29053
18698403	immunoglobulin light chain variable region [Homo sapiens]	2.46408	14.04	1	1	1	1				Retrival Error	114	12.0719	5.0083
4432756	ribosomal protein L34 [Homo sapiens]	1.75971	15.56	5	1	1	1				Retrival Error	45	5.14286	11.3853
3088336	ribosomal protein S5 [Homo sapiens]	4.64758	27.27	5	1	1	1				Retrival Error	55	6.0492	8.96826
18098062	unnamed protein product [Homo sapiens]	2.64634	2.09	8	1	1	1				Retrival Error	814	89.122	7.78174
16266931	Musashi1 [Homo sapiens]	9.20277	10.06	7	1	1	6				Retrival Error	179	20.234	8.90967
16076426	immunoglobulin heavy chain variable region [Homo sapiens]	155.38	22.99	91	1	2	61				Retrival Error	87	9.71577	9.02686
16076402	immunoglobulin heavy chain variable region [Homo sapiens]	1.52921	13.1	1	1	1	1				Retrival Error	84	9.68269	8.74854
16076293	immunoglobulin heavy chain variable region [Homo sapiens]	4.04123	23.53	1	1	1	2				Retrival Error	85	9.80487	8.83643
12309812	unnamed protein product [Homo sapiens]	4.21058	6.38	26	1	2	2				Retrival Error	298	33.4641	8.1333
8250273	IgG heavy chain variable region [Homo sapiens]	2.55705	21.23	2	1	1	1				Retrival Error	146	15.6969	8.47021
3790366	MNB/DYRK protein kinase [Homo sapiens]	2.39359	10.07	10	1	1	1				Retrival Error	139	16.3211	9.30518
7243041	KIAA1330 protein [Homo sapiens]	3.94537	2.12	74	1	2	2				Retrival Error	945	99.1496	5.5542
6526769	HRIHFB2003 [Homo sapiens]	3.81888	3.83	10	1	1	2				Retrival Error	261	29.5671	8.68994
6330854	KIAA1249 protein [Homo sapiens]	1.5532	1.16	9	1	1	1				Retrival Error	949	105.068	7.40088
3882181	KIAA0730 protein [Homo sapiens]	2.53888	2.89	5	1	1	1				Retrival Error	1004	115.168	7.60596
3327176	KIAA0681 protein [Homo sapiens]	2.04889	2.04	2	1	1	1				Retrival Error	538	60.445	7.59131
1097157	familial Alzheimer's disease protein 1	2.60796	6.82	1	1	1	1				Retrival Error	440	47.0143	11.0044
229585	Ig A1 Bur	4.47799	4.23	1	1	2	2				Retrival Error	686	73.3309	9.02686
929609	unnamed protein product [Homo sapiens]	2.08643	7.69	1	1	1	1				Retrival Error	104	11.8982	9.08545
602023	unnamed protein product [Homo sapiens]	2.2481	7.3	10	1	1	1				Retrival Error	233	27.5877	11.0923
563379	mucin [Homo sapiens]	4.75436	21.67	1	1	1	2				Retrival Error	60	6.40307	8.20654
37589	unnamed protein product [Homo sapiens]	2.74655	5.11	1	1	1	1				Retrival Error	528	60.5084	8.90967
578797420	PREDICTED: uncharacterized protein LOC101930546 [Homo sapiens]	2.26546	3.61	1	1	1	1				Retrival Error	332	34.9642	9.72998
530429173	PREDICTED: death domain-associated protein 6 isoform X3 [Homo sapiens]	2.13454	4.57	1	1	1	1				Retrival Error	372	40.0846	4.32275
530426677	PREDICTED: zinc finger MYND domain-containing protein 19 isoform X1 [Homo sapiens]	3.13238	5.9	3	1	2	2				Retrival Error	288	33.522	8.25049
530422989	PREDICTED: melatonin-related receptor isoform X1 [Homo sapiens]	2.45656	7.05	6	1	1	1				Retrival Error	241	26.6738	7.79639
530420498	PREDICTED: THO complex subunit 5 homolog isoform X4 [Homo sapiens]	10.945	3.66	8	1	1	4				Retrival Error	410	46.4025	6.68311
530418855	PREDICTED: biotin--protein ligase isoform X2 [Homo sapiens]	2.29873	2.13	2	1	1	1				Retrival Error	751	83.6886	5.78271
530417365	PREDICTED: ankyrin repeat domain-containing protein 27 isoform X1 [Homo sapiens]	2.01778	2.58	4	1	1	1				Retrival Error	854	94.4206	6.93213
530416474	PREDICTED: intermediate conductance calcium-activated potassium channel protein 4 isoform X2 [Homo sapiens]	2.13289	5.22	1	1	1	1				Retrival Error	364	39.6729	10.9458
530416023	PREDICTED: zinc finger protein 30 homolog isoform X7 [Homo sapiens]	2.07174	3.09	5	1	1	1				Retrival Error	518	61.4465	8.90967
530415146	PREDICTED: ubiquitin-60S ribosomal protein L40 isoform X2 [Homo sapiens]	46.049	42.29	42	1	6	19				Retrival Error	175	19.4461	9.21729
530414784	PREDICTED: protein Hook homolog 2 isoform X6 [Homo sapiens]	3.15389	4.02	8	1	1	1				Retrival Error	646	75.1484	5.52881
530410977	PREDICTED: flotillin-2 isoform X4 [Homo sapiens]	1.52854	1.71	7	1	1	1				Retrival Error	351	38.7197	5.41455
530409203	PREDICTED: 3 beta-hydroxysteroid dehydrogenase type 7 isoform X1 [Homo sapiens]	2.56598	5.96	1	1	1	1				Retrival Error	470	51.2965	9.18799
530408236	PREDICTED: polycystin-1 isoform X5 [Homo sapiens]	4.79351	1.22	18	1	2	2				Retrival Error	3288	356.697	7.37158
530407818	PREDICTED: uncharacterized protein KIAA0556 isoform X8 [Homo sapiens]	8.95787	1.98	11	1	2	4				Retrival Error	1211	135.404	6.07471
530405878	PREDICTED: protein unc-13 homolog C isoform X2 [Homo sapiens]	5.65422	1.92	5	1	3	3				Retrival Error	2188	247.736	5.90967
530401067	PREDICTED: ubiquitin carboxyl-terminal hydrolase 15 isoform X3 [Homo sapiens]	1.66615	1.7	8	1	1	1				Retrival Error	648	74.3932	5.22412
530399966	PREDICTED: UHRF1-binding protein 1-like isoform X1 [Homo sapiens]	6.41977	1.11	12	1	2	3				Retrival Error	1443	161.843	6.31592
530399511	PREDICTED: C2 domain-containing protein 5 isoform X8 [Homo sapiens]	2.59003	4.31	22	1	1	1				Retrival Error	673	74.0171	5.68115
530398206	PREDICTED: sialate O-acetylesterase isoform X1 [Homo sapiens]	1.53193	2.92	4	1	1	1				Retrival Error	274	29.7382	8.19189
530397581	PREDICTED: synaptotagmin-7 isoform X7 [Homo sapiens]	2.58105	6.51	5	1	1	1				Retrival Error	415	44.4965	9.80322
530394820	PREDICTED: janus kinase and microtubule-interacting protein 3 isoform X5 [Homo sapiens]	3.52036	1.42	17	1	2	2				Retrival Error	916	105.734	6.48096
530389632	PREDICTED: izumo sperm-egg fusion protein 3 isoform X2 [Homo sapiens]	9.24768	8.33	3	1	1	4				Retrival Error	168	19.8054	8.42627
530388682	PREDICTED: collectin-10 isoform X1 [Homo sapiens]	3.29592	3.85	4	1	1	2				Retrival Error	208	23.3055	7.66455
530387087	PREDICTED: zinc finger protein 862 isoform X2 [Homo sapiens]	36.0759	3.23	5	1	3	18				Retrival Error	1085	122.17	7.1958
530386907	PREDICTED: GTPase IMAP family member 8 isoform X2 [Homo sapiens]	3.62028	4.17	35	1	2	2				Retrival Error	456	51.3114	8.17725
530383912	PREDICTED: E3 ubiquitin-protein ligase HACE1 isoform X3 [Homo sapiens]	1.67934	1.57	7	1	1	1				Retrival Error	573	64.3842	6.97607
530383351	PREDICTED: kelch-like protein 32 isoform X6 [Homo sapiens]	2.66005	2.27	10	1	1	1				Retrival Error	397	45.0025	7.66455
530380047	PREDICTED: E3 ubiquitin-protein ligase TRIM36 isoform X4 [Homo sapiens]	3.9506	5.77	8	1	2	2				Retrival Error	381	43.5766	7.6499
530378158	PREDICTED: DNA transposase THAP9 isoform X1 [Homo sapiens]	2.12513	2.37	3	1	1	1				Retrival Error	759	87.1731	8.82178
530377909	PREDICTED: la-related protein 1B isoform X16 [Homo sapiens]	12.733	1.49	12	1	1	5				Retrival Error	536	59.6082	8.77783
530373508	PREDICTED: serine/threonine-protein kinase OSR1 isoform X1 [Homo sapiens]	8.67373	6.74	31	1	2	4				Retrival Error	460	50.5663	7.02002
530373461	PREDICTED: TBC1 domain family member 5 isoform X6 [Homo sapiens]	1.52549	1.03	6	1	1	1				Retrival Error	681	75.3217	5.89697
530372382	PREDICTED: acylamino-acid-releasing enzyme isoform X2 [Homo sapiens]	1.58645	1.58	5	1	1	1				Retrival Error	631	69.9211	5.5542
530371943	PREDICTED: zinc finger CW-type PWWP domain protein 2 isoform X2 [Homo sapiens]	16.8432	1.86	3	1	1	10				Retrival Error	377	43.0432	5.77002
530371457	PREDICTED: diacylglycerol kinase delta isoform X4 [Homo sapiens]	8.50754	0.88	11	1	1	5				Retrival Error	680	75.5024	7.35693
530368845	PREDICTED: interleukin-18 receptor 1 isoform X2 [Homo sapiens]	2.04658	4.1	1	1	1	1				Retrival Error	488	56.1821	8.25049
530368776	PREDICTED: E3 SUMO-protein ligase RanBP2 isoform X5 [Homo sapiens]	4.57908	1.08	13	1	2	2				Retrival Error	3136	348.846	6.16357
530367826	PREDICTED: girdin isoform X9 [Homo sapiens]	6.35216	3.36	15	1	3	4				Retrival Error	1311	153.588	5.38916
530367324	PREDICTED: dystrobrevin beta isoform X6 [Homo sapiens]	4.99694	11.32	20	1	2	2				Retrival Error	318	36.676	8.60205
530366678	PREDICTED: unhealthy ribosome biogenesis protein 2 homolog isoform X1 [Homo sapiens]	2.96907	1.68	1	1	1	1				Retrival Error	1487	166.533	7.1958
578801162	PREDICTED: protoporphyrinogen oxidase isoform X11 [Homo sapiens]	2.7428	5.88	1	1	1	1				Retrival Error	357	38.526	8.1626
530363331	PREDICTED: SH3 domain-containing protein 21 isoform X2 [Homo sapiens]	1.55876	1.49	7	1	1	1				Retrival Error	603	65.9572	5.8208
519674472	immunoglobulin A heavy chain variable region, partial [Homo sapiens]	2.00152	11.11	1	1	1	1				Retrival Error	117	12.7254	8.73389
519674244	immunoglobulin A heavy chain variable region, partial [Homo sapiens]	2.52361	23.58	1	1	1	1				Retrival Error	123	12.9482	5.36377
519674180	immunoglobulin A heavy chain variable region, partial [Homo sapiens]	5.64041	15.83	1	1	1	2				Retrival Error	120	12.9813	4.88135
519674088	immunoglobulin A heavy chain variable region, partial [Homo sapiens]	2.53375	15.83	1	1	1	1				Retrival Error	120	13.2254	5.13525
519673838	immunoglobulin A heavy chain variable region, partial [Homo sapiens]	66.8488	7.44	1	1	1	28				Retrival Error	121	13.2345	7.97217
519673812	immunoglobulin A heavy chain variable region, partial [Homo sapiens]	4.50479	15.83	1	1	1	2				Retrival Error	120	13.3577	9.75928
519673648	immunoglobulin A heavy chain variable region, partial [Homo sapiens]	7.5614	20.51	159	1	2	4				Retrival Error	117	12.8933	8.44092
519673468	immunoglobulin A heavy chain variable region, partial [Homo sapiens]	11.5045	9.09	2	1	1	4				Retrival Error	121	13.1703	5.98584
519672710	immunoglobulin A heavy chain variable region, partial [Homo sapiens]	2.783	15.45	2	1	1	1				Retrival Error	123	13.6166	7.28369
519672644	immunoglobulin A heavy chain variable region, partial [Homo sapiens]	5.17098	21.14	1	1	1	2				Retrival Error	123	13.5415	7.37158
519672366	immunoglobulin A heavy chain variable region, partial [Homo sapiens]	2.01493	9.32	1	1	1	1				Retrival Error	118	12.8554	6.27783
519672308	immunoglobulin A heavy chain variable region, partial [Homo sapiens]	2.61131	20.63	1	1	1	1				Retrival Error	126	13.5594	5.10986
519672238	immunoglobulin A heavy chain variable region, partial [Homo sapiens]	4.87693	5.13	1	1	1	3				Retrival Error	117	12.7433	7.28369
389604444	MHC class II antigen, partial [Homo sapiens]	2.09295	11.48	2	1	1	1				Retrival Error	183	21.7007	5.78271
385843546	immunoglobulin G4 heavy chain variable region, partial [Homo sapiens]	13.6062	11.7	6	1	1	6				Retrival Error	94	10.4611	9.48096
479274698	casein kinase II b subunit splicing isoform 318 [Homo sapiens]	2.17343	23.76	5	1	1	1				Retrival Error	101	11.8557	4.56396
294979767	Chain E, Crystal Structure Of P120 Catenin In Complex With E-cadherin	2.11191	3.42	24	1	1	1				Retrival Error	584	65.2157	7.51807
163310782	Chain A, Crystal Structure Of Cert Start Domain In Complex With C18- Ceramide (p212121)	2.02366	4.71	7	1	1	1				Retrival Error	255	28.8796	6.52197
146386490	Chain A, Discovery Of 2-pyrimidyl-5-amidothiophenes As Novel And Potent Inhibitors For Akt: Synthesis And Sar Studies	2.21898	4.45	1	1	1	1				Retrival Error	337	39.2052	8.66064
448262603	Chain B, Crystal Structure Of Hbrap1 N-bar Domain	7.65327	7.24	1	1	1	3				Retrival Error	221	26.0072	6.11279
372467016	Chain F, Crystal Structure Of A Linear-Specific Ubiquitin Fab Bound To Linear Ubiquitin	2.60414	11.89	1	1	1	1				Retrival Error	227	24.006	8.52881
422920087	Chain A, U7ub7 Disulfide Variant	10.3878	40.26	2	1	3	5				Retrival Error	77	8.70054	8.48486
152149455	Chain D, Design And Synthesis Of Novel, Conformationally Restricted Hmg-Coa Reductase Inhibitors	2.11315	3.63	7	1	1	1				Retrival Error	441	47.3919	7.73779
410698506	pro-opiomelanocortin, partial [Homo sapiens]	2.0091	10.11	1	1	1	1				Retrival Error	89	9.80061	8.20654
149242231	Chain A, Beta Appendage In Complex With B-Arrestin Peptide	2.52891	11.34	14	1	1	1				Retrival Error	238	26.8568	7.88428
355333098	Chain A, Iap Antagonist-Induced Conformational Change In Ciap1 Promotes E3 Ligase Activation Via Dimerization	2.61598	7.54	5	1	1	1				Retrival Error	345	39.2028	6.13818
310942977	Chain P, Cf Im25-Cf Im68-Uguaa Complex	2.01828	15.56	9	1	1	1				Retrival Error	90	10.1262	6.96143
364505846	Chain A, Structure Of The Noxo1b Px Domain	2.03861	9.4	6	1	1	1				Retrival Error	149	16.5701	11.0044
315583372	Chain A, Solution Nmr Structure Of Pap248-286 In 30% Tfe	193.905	48.72	14	1	1	79				Retrival Error	39	4.49547	10.3892
291191168	Chain H, Crystal Structure Of Li33 Igg1 Fab	8.23473	8.37	2	1	1	3				Retrival Error	227	24.2651	8.71924
283135299	Chain A, Solution Structure Of Eif3b-Rrm Bound To Eif3j Peptide	2.45734	22.22	11	1	1	1				Retrival Error	81	9.17477	7.50342
224983568	Chain B, Glycogen Synthase Kinase 3beta Inhibitor Complex	2.04024	2.87	32	1	1	1				Retrival Error	349	39.5316	8.76318
183448317	Chain A, Complex Between Pp2a-Specific Methylesterase Pme-1 And Pp2a Core Enzyme	2.52186	10.78	16	1	1	1				Retrival Error	232	25.8508	6.40479
159794776	Chain A, Solution Structure Of First Pdz Domain Of Pdz Domain Containing Protein 7	1.52279	8	2	1	1	1				Retrival Error	100	10.1171	8.98291
159163891	Chain A, Solution Structure Of Wgr Domain Of Poly(Adp-Ribose) Polymerase-1	4.23184	18.71	12	1	2	2				Retrival Error	139	15.4078	9.18799
159163791	Chain A, Nmr Solution Structure Of Phospholipase C Epsilon Ra 1 Domain	2.61665	25.45	16	1	1	1				Retrival Error	110	12.7805	5.94775
157830410	Chain A, Monocyte Chemoattractant Protein-3, Nmr, Minimized Average Structure	2.13406	21.05	5	1	1	1				Retrival Error	76	8.9326	9.68604
14278227	Chain B, Nmr Structure Of Dff40 And Dff45 N-Terminal Domain Complex	3.42282	10.34	4	1	1	1				Retrival Error	145	16.0739	4.79248
260656175	Chain A, Crystal Structure Of The Catalytic Core Domain Of Jmjd2d	2.59035	7.91	3	1	1	1				Retrival Error	354	40.7151	7.97217
400653669	immunoglobulin heavy chain variable region, partial [Homo sapiens]	2.09048	19.35	1	1	1	1				Retrival Error	124	13.6766	5.17334
379030845	BCL6 corepressor-cyclin B3 fusion protein [Homo sapiens]	3.62876	0.86	10	1	2	2				Retrival Error	3038	337.511	6.27783
113195993	T-cell receptor beta chain variable region, partial [Homo sapiens]	2.56684	44.44	4	1	1	1				Retrival Error	63	6.91224	4.42432
73426694	immunoglobulin kappa chain, partial [Homo sapiens]	5.04545	90	1	1	1	2				Retrival Error	20	2.18398	6.16357
2896146	transcriptional coactivator ALY, partial [Homo sapiens]	2.02034	8.15	4	1	1	1				Retrival Error	233	24.4705	11.5464
1800303	HIV-1 Nef interacting protein, partial [Homo sapiens]	2.47988	1.94	7	1	1	1				Retrival Error	412	45.2046	7.32764
1685102	NifU-like protein, partial [Homo sapiens]	1.51194	5.79	9	1	1	1				Retrival Error	121	12.8668	8.66064
1658578	ribosomal L5 protein, partial [Homo sapiens]	2.21427	8.28	7	1	1	1				Retrival Error	145	16.7796	9.71533
1280308	T-cell receptor beta chain, partial [Homo sapiens]	1.62484	30.77	30	1	1	1				Retrival Error	26	2.93156	8.73389
1061310	valyl-tRNA synthetase, partial [Homo sapiens]	7.79515	3.67	40	1	4	4				Retrival Error	1063	119.033	7.48877
987255	Menkes disease gene, partial [Homo sapiens]	2.63533	2.07	1	1	1	1				Retrival Error	1447	157.46	6.45557
726469	voltage-gated potassium channel beta subunit, partial [Homo sapiens]	2.64508	21.05	3	1	1	1				Retrival Error	133	14.2983	8.93896
726044	VT4, partial [Homo sapiens]	8.53763	7.27	8	1	3	4				Retrival Error	344	38.1428	8.74854
185262	Ig H-chain 2A4 precursor V4-D-J6 region, partial [Homo sapiens]	4.03199	12.42	1	1	1	2				Retrival Error	153	16.4785	9.62744
181033	retinol-binding protein, partial [Homo sapiens]	2.51876	18.18	3	1	1	1				Retrival Error	121	14.268	4.88135
375314773	keratin 1 [Homo sapiens]	360.693	58.7	22	1	41	125				Retrival Error	644	66.029	7.79639
375004613	EPRSN1 [Homo sapiens]	2.09509	1.85	1	1	1	1				Retrival Error	863	97.5089	7.38623
371447985	immunoglobulin G heavy chain variable region, partial [Homo sapiens]	2.28956	14.88	1	1	1	1				Retrival Error	121	13.2085	9.21729
371447973	immunoglobulin G heavy chain variable region, partial [Homo sapiens]	2.18738	18.18	1	1	1	1				Retrival Error	121	13.4205	8.48486
371446332	immunoglobulin G heavy chain variable region, partial [Homo sapiens]	1.55132	3.97	2	1	1	1				Retrival Error	126	13.8456	7.04932
354686620	immunoglobulin heavy chain variable region [Homo sapiens]	2.05169	27.03	1	1	1	1				Retrival Error	74	8.26907	7.18115
353255736	anti-tetanus toxoid immunoglobulin light chain variable region [Homo sapiens]	2.0946	11.54	1	1	1	1				Retrival Error	104	11.3277	8.88037
346704184	unnamed protein product [Homo sapiens]	59.5487	6.26	8	1	2	23				Retrival Error	543	61.1904	5.8335
328942848	immunoglobulin heavy chain variable region [Homo sapiens]	4.0796	22.47	1	1	1	2				Retrival Error	89	9.65882	8.83643
329581998	MHC class I antigen [Homo sapiens]	2.58972	7.42	1	1	1	1				Retrival Error	337	38.1189	6.13818
259121493	MHC class I antigen [Homo sapiens]	11.0503	11.05	1	1	1	5				Retrival Error	181	21.0273	6.93213
323433006	immunoglobulin variable region [Homo sapiens]	2.09603	15.32	1	1	1	1				Retrival Error	111	12.392	9.33447
323432331	immunoglobulin variable region [Homo sapiens]	2.51721	14.71	1	1	1	1				Retrival Error	136	14.8295	9.5542
323431376	immunoglobulin variable region [Homo sapiens]	2.26861	15	1	1	1	2				Retrival Error	140	15.3208	9.74463
224028035	MHC class I antigen [Homo sapiens]	2.01295	4.4	1	1	1	1				Retrival Error	273	31.7063	5.8208
238684834	MHC class II antigen [Homo sapiens]	3.66958	30.34	1	1	2	2				Retrival Error	89	10.7783	7.88428
166897665	BCR/ABL e14a2 fusion protein [Homo sapiens]	2.83037	19.75	1	1	1	1				Retrival Error	162	18.101	5.8208
37021685	MHC class II antigen [Homo sapiens]	2.12233	25	12	1	1	1				Retrival Error	52	6.15707	7.18115
33319654	Ig heavy chain variable region, VH3 family [Homo sapiens]	5.30394	23.48	1	1	1	2				Retrival Error	115	12.5332	7.28369
33319542	Ig heavy chain variable region, VH3 family [Homo sapiens]	2.18521	11.38	1	1	1	1				Retrival Error	123	13.5086	5.45264
33319008	Ig heavy chain variable region, VH3 family [Homo sapiens]	4.19377	15.45	1	1	1	2				Retrival Error	123	13.5536	7.97217
264668688	gamma-aminobutyric acid A receptor beta 2 [Homo sapiens]	4.75491	27.16	8	1	2	2				Retrival Error	81	9.2308	9.17334
304563748	immunoglobulin gamma 4 heavy chain variable region [Homo sapiens]	16.4718	14.73	1	1	1	5				Retrival Error	129	13.7147	8.47021
304563442	immunoglobulin gamma 1 heavy chain variable region [Homo sapiens]	2.59048	17.07	2	1	1	1				Retrival Error	123	13.3776	8.42627
304563158	immunoglobulin gamma 1 heavy chain variable region [Homo sapiens]	2.80949	23.97	1	1	1	1				Retrival Error	121	13.1043	5.98584
304562832	immunoglobulin gamma 1 heavy chain variable region [Homo sapiens]	2.66463	21.09	1	1	1	1				Retrival Error	128	14.148	9.17334
304562636	immunoglobulin gamma 1 heavy chain variable region [Homo sapiens]	2.1039	13.49	1	1	1	1				Retrival Error	126	13.7116	8.00146
304562630	immunoglobulin gamma 1 heavy chain variable region [Homo sapiens]	2.70688	12.1	1	1	1	1				Retrival Error	124	13.2826	7.95752
304562501	immunoglobulin gamma 2 heavy chain variable region [Homo sapiens]	2.87352	22.31	1	1	1	1				Retrival Error	130	14.1948	9.17334
304562401	immunoglobulin gamma 2 heavy chain variable region [Homo sapiens]	2.55471	21.71	1	1	1	1				Retrival Error	129	14.0739	9.0708
304561958	immunoglobulin gamma 3 heavy chain variable region [Homo sapiens]	4.66686	33.9	1	1	2	2				Retrival Error	118	13.2895	9.64209
304561900	immunoglobulin gamma 3 heavy chain variable region [Homo sapiens]	17.5658	16	1	1	2	8				Retrival Error	125	14.2478	8.68994
114147670	immunoglobulin heavy chain variable region [Homo sapiens]	1.68954	7.56	1	1	1	1				Retrival Error	119	13.3416	7.82568
46852026	hypothetical rhabdomyosarcoma antigen MU-RMS-40.15 [Homo sapiens]	11.5203	2.42	1	1	2	7				Retrival Error	578	64.1475	5.13525
633926	APK1 antigen [Homo sapiens]	2.00602	5.32	6	1	1	1				Retrival Error	263	30.5111	5.18604
478885	FR-gamma' [Homo sapiens]	9.75353	16.35	3	1	1	4				Retrival Error	104	11.8186	8.20654
189397	ORF [Homo sapiens]	4.34341	6.38	8	1	2	2				Retrival Error	298	33.3759	5.18604
44887465	T cell antigen receptor alpha chain [Homo sapiens]	2.52317	9.93	1	1	1	1				Retrival Error	272	30.7231	5.12256
10643592	centrosomal P4.1-associated protein [Homo sapiens]	5.5503	2.17	9	1	3	3				Retrival Error	1338	152.923	6.66846
2145062	TTF-I interacting peptide 21 [Homo sapiens]	97.9441	4.92	1	1	1	37				Retrival Error	590	62.0786	6.78564
4587127	unnamed protein product [Homo sapiens]	4.37495	12.03	1	1	1	2				Retrival Error	158	18.2744	9.17334
636666479	Chain B, Steroid Receptor Rna Activator (sra) Modification By The Human Pseudouridine Synthase 1 (hpus1p): Rna Binding, Activity, And Atomic Model	4.76013	3.83	7	1	1	2				Retrival Error	313	35.5941	8.48486
570359685	Chain A, A Thermostable Variant Of Human Nudt18 Nudix Domain Obtained By Hot Colony Filtration	2.71483	16.05	1	1	1	1				Retrival Error	162	18.2765	7.04932
584277117	excitatory amino acid transporter 1 isoform 5 [Homo sapiens]	4.18585	8.84	10	1	2	2				Retrival Error	430	47.0694	9.02686
608785746	G protein-coupled receptor 89B isoform A [Homo sapiens]	2.55411	54.55	1	1	1	1				Retrival Error	55	5.82398	12.0005
608785541	nudE neurodevelopment protein 1 isoform D, partial [Homo sapiens]	2.14993	3.17	11	1	1	1				Retrival Error	284	32.4084	4.83057
608785229	contactin associated protein-like 2 isoform B, partial [Homo sapiens]	4.39798	1.93	4	1	1	2				Retrival Error	1294	144.367	6.52197
578829816	PREDICTED: telomerase-binding protein EST1A isoform X4 [Homo sapiens]	3.10092	1.11	12	1	2	2				Retrival Error	1357	153.335	6.56592
578827039	PREDICTED: myelin expression factor 2 isoform X3 [Homo sapiens]	8.08782	11.09	13	1	2	6				Retrival Error	559	60.3258	8.74854
578823928	PREDICTED: stabilin-2 isoform X1 [Homo sapiens]	8.2056	0.98	5	1	1	3				Retrival Error	2246	243.587	6.50732
578802129	PREDICTED: lysosomal-trafficking regulator isoform X5 [Homo sapiens]	4.62492	1.09	5	1	2	2				Retrival Error	3022	340.935	6.40479
632933512	RNA-specific adenosine deaminase [Homo sapiens]	2.56203	2.77	1	1	1	2				Retrival Error	1226	135.913	8.55811
615276301	nephrocystin-4 isoform b [Homo sapiens]	7.07134	2.41	10	1	1	3				Retrival Error	913	100.899	8.1626
612406815	anti-HIV-1 immunoglobulin cap256-059-137547 chain variable region, partial [Homo sapiens]	2.05498	8.33	7	1	1	1				Retrival Error	144	16.1779	7.04932
612406323	anti-HIV-1 immunoglobulin cap256-048-012148 chain variable region, partial [Homo sapiens]	13.4186	13.19	3	1	1	4				Retrival Error	144	15.6756	5.23682
612405920	anti-HIV-1 immunoglobulin 119-075862 chain variable region, partial [Homo sapiens]	2.55583	21.3	1	1	1	1				Retrival Error	108	11.2015	7.95752
608073328	interferon regulatory factor 1 isoform +I9 [Homo sapiens]	2.424	5.92	1	1	1	1				Retrival Error	321	35.8836	5.63037
380041936	SETDB2-PHF11 fusion protein variant 6, partial [Homo sapiens]	2.0628	7.78	1	1	1	1				Retrival Error	167	19.0996	7.76709
578846035	PREDICTED: polycystin-1-like [Homo sapiens]	1.61143	1.18	1	1	1	1				Retrival Error	509	53.5608	7.00537
578843125	PREDICTED: protein piccolo-like [Homo sapiens]	1.60364	2.43	1	1	1	1				Retrival Error	288	30.3508	10.9604
578840717	PREDICTED: T-box transcription factor TBX22 isoform X3 [Homo sapiens]	2.38088	4.57	5	1	1	1				Retrival Error	350	39.6691	8.93896
578840688	PREDICTED: D-dopachrome decarboxylase isoform X1 [Homo sapiens]	11.0044	14.35	1	1	1	4				Retrival Error	209	22.5399	6.53662
578839183	PREDICTED: gamma-glutamyltranspeptidase 2-like isoform X9 [Homo sapiens]	6.33296	5.42	18	1	2	3				Retrival Error	517	56.3157	6.99072
578838365	PREDICTED: ADP-ribosylation factor-like protein 13A isoform X2 [Homo sapiens]	2.03842	8	1	1	1	1				Retrival Error	250	28.3479	9.02686
578836486	PREDICTED: GDP-fucose protein O-fucosyltransferase 2 isoform X2 [Homo sapiens]	2.50504	6.54	1	1	1	1				Retrival Error	321	36.9528	8.86572
578836465	PREDICTED: Lebercilin-like protein isoform X9 [Homo sapiens]	3.85264	2.41	7	1	2	2				Retrival Error	540	61.7855	9.5835
578832531	PREDICTED: nuclear factor of activated T-cells, cytoplasmic 1 isoform X2 [Homo sapiens]	2.62045	4.69	16	1	1	1				Retrival Error	639	69.3866	8.95361
578831093	PREDICTED: protein FAM20A isoform X3 [Homo sapiens]	6.30075	8.03	8	1	2	4				Retrival Error	386	43.5355	9.29053
578830653	PREDICTED: polycomb protein SUZ12 isoform X3 [Homo sapiens]	1.61544	1.49	1	1	1	1				Retrival Error	603	69.4207	8.07471
578830621	PREDICTED: arylsulfatase G isoform X8 [Homo sapiens]	4.26966	7.25	8	1	1	2				Retrival Error	276	29.86	6.04932
578830460	PREDICTED: RNA binding protein fox-1 homolog 3 isoform X7 [Homo sapiens]	2.05633	4.27	4	1	1	1				Retrival Error	281	30.4409	7.69385
578830293	PREDICTED: DNA polymerase subunit gamma-2, mitochondrial isoform X2 [Homo sapiens]	12.6738	6.06	10	1	1	5				Retrival Error	330	37.263	8.30908
578830152	PREDICTED: rho GTPase-activating protein 44 isoform X5 [Homo sapiens]	2.0109	1.88	10	1	1	1				Retrival Error	692	76.4448	6.20166
578830040	PREDICTED: PHD finger protein 23 isoform X4 [Homo sapiens]	2.02374	1.72	1	1	1	1				Retrival Error	407	44.4632	7.25439
578829793	PREDICTED: lysine-specific demethylase 6B isoform X8 [Homo sapiens]	6.23138	1.34	9	1	2	3				Retrival Error	1638	176.093	8.49951
578828959	PREDICTED: ankyrin repeat domain-containing protein 11 isoform X4 [Homo sapiens]	25.8577	1.17	41	1	2	11				Retrival Error	2564	286.837	6.82959
578827640	PREDICTED: kinesin-like protein KIF23 isoform X8 [Homo sapiens]	14.9408	1.44	13	1	1	7				Retrival Error	486	56.1407	9.0415
578827191	PREDICTED: unconventional myosin-Vc isoform X1 [Homo sapiens]	10.5687	1.64	13	1	3	5				Retrival Error	1712	199.052	8.04541
578826600	PREDICTED: probable threonine--tRNA ligase 2, cytoplasmic isoform X4 [Homo sapiens]	4.98964	2.47	6	1	1	2				Retrival Error	446	51.2827	5.61768
578825877	PREDICTED: dapper homolog 1 isoform X1 [Homo sapiens]	15.8896	3.21	17	1	3	8				Retrival Error	747	80.9214	9.34912
578825333	PREDICTED: transmembrane and coiled-coil domain-containing protein 3 isoform X6 [Homo sapiens]	2.53229	6.81	11	1	1	1				Retrival Error	411	46.4592	6.31592
578824341	PREDICTED: coiled-coil domain-containing protein 62 isoform X4 [Homo sapiens]	9.54813	4.27	51	1	3	5				Retrival Error	632	72.0241	6.31592
578824259	PREDICTED: centrosomal protein of 290 kDa isoform X6 [Homo sapiens]	26.3397	3.36	102	1	7	13				Retrival Error	1997	233.423	6.52197
578823704	PREDICTED: ADP-ribosylation factor 3 isoform X2 [Homo sapiens]	2.36868	7.3	14	1	1	1				Retrival Error	137	15.6163	7.25439
578823287	PREDICTED: coiled-coil domain-containing protein 38 isoform X2 [Homo sapiens]	3.73895	6.22	3	1	2	2				Retrival Error	370	42.7301	8.66064
578823068	PREDICTED: liprin-beta-1 isoform X14 [Homo sapiens]	3.13321	3.28	25	1	2	2				Retrival Error	580	65.347	5.17334
578821565	PREDICTED: serine/threonine-protein phosphatase 6 regulatory subunit 3 isoform X9 [Homo sapiens]	20.1161	2.19	1	1	1	9				Retrival Error	866	96.5593	4.61475
578818557	PREDICTED: supervillin isoform X15 [Homo sapiens]	3.03164	0.54	94	1	2	2				Retrival Error	1866	209.878	7.10791
578816882	PREDICTED: cortactin-binding protein 2-like [Homo sapiens]	2.11531	4.27	1	1	1	1				Retrival Error	351	38.4649	9.89111
578815689	PREDICTED: zinc finger protein 704 isoform X2 [Homo sapiens]	2.8178	6.88	2	1	1	1				Retrival Error	378	41.0994	6.87354
578814737	PREDICTED: diacylglycerol kinase iota isoform X3 [Homo sapiens]	2.11415	2.82	9	1	1	1				Retrival Error	496	55.5617	6.11279
578814353	PREDICTED: phosphatidylinositol 4,5-bisphosphate 3-kinase catalytic subunit gamma isoform isoform X4 [Homo sapiens]	2.09447	0.8	20	1	1	1				Retrival Error	878	100.881	7.56201
578812604	PREDICTED: nesprin-1 isoform X19 [Homo sapiens]	22.3553	1.18	58	1	8	11				Retrival Error	8721	1002.79	5.51611
578812547	PREDICTED: protein dopey-1 isoform X8 [Homo sapiens]	4.14203	0.99	13	1	2	3				Retrival Error	2434	273.652	6.27783
578812030	PREDICTED: receptor-interacting serine/threonine-protein kinase 1 isoform X4 [Homo sapiens]	4.33021	6.46	11	1	2	3				Retrival Error	526	58.3219	9.11475
578811659	PREDICTED: trem-like transcript 1 protein isoform X1 [Homo sapiens]	2.00484	13.17	1	1	1	1				Retrival Error	205	22.1091	4.79248
578810422	PREDICTED: cyclin-dependent kinase-like 3 isoform X10 [Homo sapiens]	10.7866	6.51	7	1	1	5				Retrival Error	307	35.3206	8.95361
578810298	PREDICTED: E3 ubiquitin-protein ligase RNF180 isoform X3 [Homo sapiens]	2.03882	4.1	3	1	1	1				Retrival Error	537	61.3874	8.73389
578809969	PREDICTED: uncharacterized protein C5orf42 isoform X12 [Homo sapiens]	5.82634	1	10	1	3	3				Retrival Error	2792	316.045	6.94678
578809149	PREDICTED: serine/threonine-protein kinase Nek1 isoform X2 [Homo sapiens]	1.50147	0.57	5	1	1	1				Retrival Error	1227	139.276	6.16357
578808887	PREDICTED: coiled-coil domain-containing protein 111 isoform X3 [Homo sapiens]	3.71602	2.39	40	1	2	2				Retrival Error	502	58.0693	7.69385
578807573	PREDICTED: intraflagellar transport protein 122 homolog isoform X19 [Homo sapiens]	2.07787	1.14	16	1	1	1				Retrival Error	877	99.3942	6.354
578807124	PREDICTED: protein ECT2 isoform X8 [Homo sapiens]	3.8497	3.04	21	1	2	2				Retrival Error	889	100.722	7.6792
578806122	PREDICTED: microtubule-associated protein 4 isoform X51 [Homo sapiens]	2.06348	1.39	4	1	1	1				Retrival Error	865	91.3626	8.71924
578805209	PREDICTED: nuclear body protein SP140-like protein isoform X6 [Homo sapiens]	4.17256	8.13	67	1	2	2				Retrival Error	455	52.0201	8.80713
578804810	PREDICTED: trafficking kinesin-binding protein 2 isoform X1 [Homo sapiens]	7.18507	1.14	7	1	1	4				Retrival Error	703	77.215	6.06201
578804640	PREDICTED: E3 ubiquitin-protein ligase HECW2 isoform X4 [Homo sapiens]	8.73182	1.91	20	1	2	4				Retrival Error	1414	157.724	5.36377
578804299	PREDICTED: ankyrin repeat domain-containing protein 36A isoform X6 [Homo sapiens]	4.31612	2.79	21	1	2	2				Retrival Error	1865	208.305	8.76318
578802318	PREDICTED: probable methyltransferase TARBP1 isoform X2 [Homo sapiens]	5.04266	2.06	3	1	1	2				Retrival Error	1165	132.427	7.35693
578802311	PREDICTED: ryanodine receptor 2 isoform X8 [Homo sapiens]	4.86424	1.32	15	1	2	2				Retrival Error	2735	307.028	6.15088
578801002	PREDICTED: pre-B-cell leukemia transcription factor 1 isoform X4 [Homo sapiens]	2.58543	6.72	1	1	1	1				Retrival Error	357	38.7649	8.23584
578800972	PREDICTED: metaxin-1 isoform X1 [Homo sapiens]	1.55692	4.15	4	1	1	1				Retrival Error	241	27.502	5.35107
578799998	PREDICTED: uncharacterized protein KIAA1751 isoform X3 [Homo sapiens]	3.726	1.42	17	1	2	2				Retrival Error	1553	174.61	7.10791
578799700	PREDICTED: solute carrier family 35 member E2B isoform X2 [Homo sapiens]	4.228	4.52	2	1	1	2				Retrival Error	465	50.6474	9.26123
578798828	PREDICTED: microtubule-actin cross-linking factor 1 isoform X24 [Homo sapiens]	7.47795	0.61	44	1	4	4				Retrival Error	7553	856.272	5.36377
578798776	PREDICTED: E3 ubiquitin-protein ligase UBR4 isoform X13 [Homo sapiens]	4.57683	0.58	18	1	2	2				Retrival Error	5177	573.369	6.04932
578798666	PREDICTED: polycomb protein SCMH1 isoform X10 [Homo sapiens]	4.89804	5.62	9	1	2	2				Retrival Error	569	63.1474	9.75928
578796804	PREDICTED: filaggrin-like isoform X5 [Homo sapiens]	5.39353	1	7	1	2	3				Retrival Error	1694	181.007	9.01221
578794871	PREDICTED: serine/arginine repetitive matrix protein 1-like [Homo sapiens]	3.54594	5.57	47	1	2	2				Retrival Error	413	45.0424	11.4731
568779352	PJA2/FER fusion protein [Homo sapiens]	4.1808	2.21	13	1	2	2				Retrival Error	858	96.2177	4.66553
568245056	AKAP350C [Homo sapiens]	5.42309	1.02	57	1	3	3				Retrival Error	3126	362.225	4.89404
564730730	Chain C, Hiv-1 Vif Socs-box And Elongin Bc Solution Structure	4.8082	21.98	5	1	1	2				Retrival Error	91	10.2002	5.75732
118406061	immunoglobulin heavy chain variable region [Homo sapiens]	2.20319	15.87	1	1	1	1				Retrival Error	126	13.7427	7.95752
47088185	AIDA-1bDAnk [Homo sapiens]	4.27921	3.87	42	1	2	2				Retrival Error	750	83.4387	6.78564
34396082	cell death activator [Homo sapiens]	2.96861	10.96	2	1	1	1				Retrival Error	219	24.7187	9.23193
21666318	cervical cancer suppressor gene 5 [Homo sapiens]	2.3977	14.41	1	1	1	1				Retrival Error	111	11.5059	4.28467
18001260	CKII beta binding protein 2 [Homo sapiens]	2.51092	16.13	6	1	1	1				Retrival Error	124	14.4855	9.61279
16326438	pregnancy-associated plasma protein E2 [Homo sapiens]	5.21506	0.73	5	1	1	3				Retrival Error	826	91.9742	6.30322
15029567	PR/SET domain-containing protein 07 [Homo sapiens]	2.26425	5.6	1	1	1	1				Retrival Error	393	42.9832	9.80322
14289323	LIP isoform of BLIP [Homo sapiens]	4.69812	1.3	1	1	2	2				Retrival Error	2392	269.282	6.18896
11526821	nuclear receptor coactivator CIA [Homo sapiens]	1.52308	1.13	1	1	1	1				Retrival Error	621	69.7407	9.80322
5813799	Che-1 [Homo sapiens]	5.59249	2.15	2	1	1	3				Retrival Error	558	62.2328	4.86865
5106572	transcriptional activator SRCAP [Homo sapiens]	8.84339	0.98	8	1	2	4				Retrival Error	2971	315.449	5.65576
5059425	RIP-like kinase [Homo sapiens]	4.18266	5.21	1	1	1	3				Retrival Error	518	56.8653	6.27783
4732139	smoothened [Homo sapiens]	5.11612	30	3	1	1	2				Retrival Error	80	8.56403	5.23682
4240391	lecithin retinol acyltransferase [Homo sapiens]	2.52141	14.35	2	1	1	1				Retrival Error	230	25.6855	8.1626
3659901	F1F0-type ATP synthase subunit g [Homo sapiens]	3.60527	23.3	73	1	2	2				Retrival Error	103	11.3792	9.59814
146330322	immunoglobulin heavy chain variable region [Homo sapiens]	2.03136	11.11	2	1	1	1				Retrival Error	126	13.5488	9.34912
270054608	immunoglobulin heavy chain variable region [Homo sapiens]	7.99602	20.87	1	1	1	3				Retrival Error	115	12.8864	8.83643
270054355	immunoglobulin heavy chain variable region [Homo sapiens]	2.73275	24.56	1	1	1	1				Retrival Error	114	12.5832	7.97217
270053188	immunoglobulin heavy chain variable region [Homo sapiens]	130.542	9.17	1	1	1	45				Retrival Error	120	13.1952	5.45264
270053146	immunoglobulin heavy chain variable region [Homo sapiens]	2.10912	16.96	1	1	1	1				Retrival Error	112	12.4062	8.85107
270053106	immunoglobulin heavy chain variable region [Homo sapiens]	8.79758	9.91	1	1	1	5				Retrival Error	111	12.277	8.48486
270052393	immunoglobulin heavy chain variable region [Homo sapiens]	2.00619	11.4	1	1	1	1				Retrival Error	114	12.5782	8.90967
270047366	immunoglobulin heavy chain variable region [Homo sapiens]	2.37039	13.1	5	1	1	1				Retrival Error	84	9.54368	9.0415
270046664	immunoglobulin heavy chain variable region [Homo sapiens]	22.5338	8.33	3	1	1	13				Retrival Error	72	8.16888	6.55127
28269794	factor VII active site mutant immunoconjugate [Homo sapiens]	4.79936	5.89	9	1	2	2				Retrival Error	679	75.5044	7.00537
13991483	psoriasis vulgaris immunoglobulin heavy chain [Homo sapiens]	2.56092	17.53	1	1	1	1				Retrival Error	97	10.5082	8.52881
11275612	CTCL tumor antigen se2-5 [Homo sapiens]	2.60999	2.55	20	1	1	1				Retrival Error	667	73.4544	8.08936
55139084	MHC class II antigen [Homo sapiens]	2.76137	11.65	1	1	1	1				Retrival Error	266	30.027	7.47412
46254063	immunoglobulin heavy chain [Homo sapiens]	2.80981	16.36	1	1	1	1				Retrival Error	165	17.5725	5.03369
46253885	immunoglobulin heavy chain [Homo sapiens]	4.36372	13.1	1	1	1	2				Retrival Error	145	16.064	8.55811
40388596	immunoglobulin light chain [Homo sapiens]	1.59787	11.94	19	1	1	1				Retrival Error	67	7.33371	8.17725
39939605	immunoglobulin heavy chain variable region [Homo sapiens]	2.20044	11.28	1	1	1	1				Retrival Error	133	14.085	5.13525
37789670	immunoglobulin lambda light chain variable region [Homo sapiens]	9.19344	19.51	1	1	1	4				Retrival Error	82	8.75015	7.97217
4097704	unknown protein [Homo sapiens]	2.79419	7.8	5	1	1	1				Retrival Error	218	25.4412	8.96826
3560559	cellular apoptosis susceptibilty protein [Homo sapiens]	1.5086	3.79	12	1	1	1				Retrival Error	211	24.0505	6.52197
2145178	IgM rheumatoid factor RF-TT3, variable heavy chain [Homo sapiens]	2.16725	10.34	1	1	1	1				Retrival Error	116	12.7961	9.12939
261385167	unnamed protein product [Homo sapiens]	1.53327	3.7	3	1	1	1				Retrival Error	162	18.8201	9.77393
257297088	unnamed protein product [Homo sapiens]	3.26851	8.7	1	1	1	2				Retrival Error	138	15.1496	9.70068
145939086	immunoglobulin heavy chain variable region [Homo sapiens]	2.55927	41.3	1	1	1	1				Retrival Error	92	10.3328	6.60986
145911945	immunoglobulin heavy chain variable region [Homo sapiens]	1.50387	10.47	1	1	1	1				Retrival Error	86	9.5747	8.99756
28375607	unnamed protein product [Homo sapiens]	2.64961	1.42	1	1	1	1				Retrival Error	705	78.4523	8.20654
28193156	unnamed protein product [Homo sapiens]	3.68615	3.02	12	1	2	2				Retrival Error	497	58.0055	6.96143
21740354	hypothetical protein [Homo sapiens]	2.25273	3.11	12	1	1	1				Retrival Error	386	43.3483	8.74854
21740309	hypothetical protein [Homo sapiens]	2.57256	22.93	10	1	1	1				Retrival Error	157	17.1999	7.12256
6808437	hypothetical protein [Homo sapiens]	2.01	4.49	32	1	1	1				Retrival Error	356	39.4499	5.50342
6599262	hypothetical protein [Homo sapiens]	2.55744	2.33	7	1	1	1				Retrival Error	1159	129.997	8.32373
5911879	hypothetical protein [Homo sapiens]	2.54065	5.33	7	1	1	1				Retrival Error	450	47.4313	6.04932
5911871	hypothetical protein [Homo sapiens]	2.11385	12.9	10	1	1	1				Retrival Error	186	21.3569	8.38232
51476814	hypothetical protein [Homo sapiens]	6.27238	5.08	12	1	3	6				Retrival Error	590	68.2377	9.39307
50949930	hypothetical protein [Homo sapiens]	2.04634	1.99	8	1	1	2				Retrival Error	351	39.5231	5.31299
9663119	PEX5 related protein [Homo sapiens]	2.16129	2.91	17	1	1	1				Retrival Error	344	38.4484	5.18604
3255987	HIRIP3 [Homo sapiens]	1.78281	1.37	4	1	1	1				Retrival Error	512	56.6372	7.91357
639693	transcription factor [Homo sapiens]	5.71071	3.16	8	1	3	3				Retrival Error	886	101.157	9.56885
505033	mitogen inducible gene mig-2 [Homo sapiens]	8.50521	8.19	12	1	4	4				Retrival Error	720	81.9408	7.47412
62550765	killer cell immunoglobulin-like receptor [Homo sapiens]	2.59268	23.15	3	1	1	1				Retrival Error	108	11.9328	7.47412
32177	HLA-B27 [Homo sapiens]	1.54981	2.21	3	1	1	1				Retrival Error	362	40.5522	6.25244
171853469	immunoglobulin heavy chain variable region [Homo sapiens]	2.00201	22.06	1	1	1	1				Retrival Error	68	7.56176	9.18799
156633220	immunoglobulin kappa 1 light chain [Homo sapiens]	6.35319	12.04	1	1	1	2				Retrival Error	108	11.9319	5.05908
156632946	immunoglobulin lambda 2 light chain [Homo sapiens]	2.0297	14.41	1	1	1	1				Retrival Error	111	11.5045	6.44287
161727494	T cell receptor beta variable 7 [Homo sapiens]	2.03766	8.51	1	1	1	1				Retrival Error	188	20.897	6.18896
62897719	calcium binding protein Cab45 precursor variant [Homo sapiens]	2.11518	5.52	1	1	1	1				Retrival Error	362	41.7925	4.89404
118640476	KIR3DL2 [Homo sapiens]	2.5243	7.69	2	1	1	1				Retrival Error	442	48.9766	8.39697
134254698	peroxiredoxin 6 [Homo sapiens]	2.07277	12.5	3	1	1	1				Retrival Error	80	9.00878	5.14795
5420190	hypothetical protein [Homo sapiens]	2.18085	2.21	10	1	1	1				Retrival Error	723	77.6659	9.45166
3326993	SNF5/INI1 protein [Homo sapiens]	2.57822	6.2	6	1	1	1				Retrival Error	355	40.6665	6.37939
1524099	TFE3 transcription factor [Homo sapiens]	6.64318	2.77	58	1	3	4				Retrival Error	470	50.5972	6.55127
111922752	unnamed protein product [Homo sapiens]	2.02183	1.56	7	1	1	1				Retrival Error	449	50.7619	6.15088
108250378	unnamed protein product [Homo sapiens]	2.3694	3.49	5	1	1	1				Retrival Error	344	39.0833	5.52881
108250370	unnamed protein product [Homo sapiens]	4.65971	4.97	17	1	1	2				Retrival Error	161	17.3992	8.95361
37998957	chimeric MOZ-ASXH2 fusion protein [Homo sapiens]	4.57938	1.62	17	1	2	2				Retrival Error	2228	244.345	8.77783
31044222	TPA_exp: MICAL-like 2 [Homo sapiens]	11.5894	1.56	9	1	2	6				Retrival Error	895	96.5696	9.5249
84784317	alpha-1-antitrypsin MBrescia variant [Homo sapiens]	6.9224	20.22	1	1	1	2				Retrival Error	89	10.7145	6.16357
78927052	mitochondrial steroid acute regulatory protein [Homo sapiens]	4.2572	39.47	7	1	1	2				Retrival Error	38	4.27729	12.3081
73810004	MYO9 isoform 2 [Homo sapiens]	5.25396	3.7	2	1	1	3				Retrival Error	135	16.061	6.52197
71273688	immunoglobulin heavy chain variable region [Homo sapiens]	5.65113	26.26	1	1	1	2				Retrival Error	99	10.9403	7.98682
66349786	unnamed protein product [Homo sapiens]	2.1312	2.35	11	1	1	1				Retrival Error	554	62.6806	8.74854
31873859	hypothetical protein [Homo sapiens]	1.50457	4.44	10	1	1	1				Retrival Error	270	27.7092	5.33838
21739582	hypothetical protein [Homo sapiens]	1.62983	1.66	5	1	1	1				Retrival Error	362	42.5977	9.15869
60221954	unnamed protein product [Homo sapiens]	2.65585	8.82	6	1	1	1				Retrival Error	170	19.1333	8.74854
56675533	unnamed protein product [Homo sapiens]	5.22108	29.41	1	1	1	2				Retrival Error	102	10.8093	8.38232
54304382	unnamed protein product [Homo sapiens]	3.06769	9.69	5	1	1	1				Retrival Error	196	21.3185	4.75439
50949358	hypothetical protein [Homo sapiens]	5.39296	5.31	5	1	2	2				Retrival Error	716	82.581	7.51807
6808239	hypothetical protein [Homo sapiens]	2.02128	5.69	11	1	1	1				Retrival Error	246	27.0492	5.5415
50834324	unnamed protein product [Homo sapiens]	2.30883	3.58	1	1	1	1				Retrival Error	699	79.5749	9.29053
47846703	immunoglobulin heavy chain variable region [Homo sapiens]	34.3248	15.83	1	1	1	10				Retrival Error	120	13.2194	6.29053
45503834	unnamed protein product [Homo sapiens]	1.76777	2.45	1	1	1	1				Retrival Error	326	36.4547	5.05908
44845565	unnamed protein product [Homo sapiens]	2.76813	100	17	1	1	1				Retrival Error	20	2.30021	7.25439
2439517	putative RHO/RAC effector protein; 95% similarity to P49205 (PID:g1345860) [Homo sapiens]	5.8746	1.71	5	1	2	3				Retrival Error	1286	146.415	6.91748
40038843	unnamed protein product [Homo sapiens]	4.30914	7.72	11	1	1	2				Retrival Error	246	27.3365	6.52197
40037705	unnamed protein product [Homo sapiens]	1.51464	4.29	6	1	1	1				Retrival Error	140	15.6029	8.104
40037540	unnamed protein product [Homo sapiens]	2.15483	2.48	9	1	1	1				Retrival Error	644	73.3376	5.77002
40037234	unnamed protein product [Homo sapiens]	2.06092	16.22	1	1	1	1				Retrival Error	111	12.5227	11.3999
40035594	unnamed protein product [Homo sapiens]	4.29947	3.86	7	1	1	2				Retrival Error	389	43.5765	6.56592
40035148	unnamed protein product [Homo sapiens]	2.52226	16.5	9	1	1	1				Retrival Error	103	11.2367	8.74854
40034191	unnamed protein product [Homo sapiens]	4.25969	3.92	9	1	2	2				Retrival Error	663	74.0292	5.08447
40032318	unnamed protein product [Homo sapiens]	2.57297	14.93	4	1	1	1				Retrival Error	201	23.4272	4.98291
40032084	unnamed protein product [Homo sapiens]	2.67028	3.45	11	1	1	1				Retrival Error	551	64.971	5.96045
40031121	unnamed protein product [Homo sapiens]	1.50083	1.65	49	1	1	1				Retrival Error	425	47.8507	8.88037
40030670	unnamed protein product [Homo sapiens]	2.08317	6.56	1	1	1	1				Retrival Error	122	14.1597	9.68604
39722653	unnamed protein product [Homo sapiens]	5.0444	2.48	8	1	1	3				Retrival Error	363	41.4749	9.0415
38502079	OPK VI-weel/mikl family [Homo sapiens]	5.94775	1.53	1	1	1	3				Retrival Error	782	85.3001	8.79248
38502045	CaMK II KIN1/SNFl/Niml family [Homo sapiens]	4.42234	3.34	8	1	2	2				Retrival Error	1078	119.978	9.67139
38502003	AGC I Cyclic nucleotide regulated protein kinase family [Homo sapiens]	2.16855	1.45	5	1	1	1				Retrival Error	415	46.7151	6.48096
33352800	L1 cell adhesion molecule [Homo sapiens]	2.66946	19.28	10	1	1	1				Retrival Error	83	9.67499	9.24658
31338696	immunoglobulin gamma heavy chain variable region [Homo sapiens]	2.55057	15.5	1	1	1	1				Retrival Error	129	14.3971	9.01221
29161458	unnamed protein product [Homo sapiens]	4.18435	3.19	4	1	1	2				Retrival Error	313	35.031	8.49951
28800861	unnamed protein product [Homo sapiens]	2.12731	12.22	1	1	1	1				Retrival Error	180	19.4819	11.3413
28800447	unnamed protein product [Homo sapiens]	4.54037	14.57	1	1	1	2				Retrival Error	151	17.1749	8.86572
28799826	unnamed protein product [Homo sapiens]	2.51353	14.01	2	1	1	1				Retrival Error	157	17.8842	9.45166
23343183	unnamed protein product [Homo sapiens]	6.14517	1.79	3	1	1	3				Retrival Error	446	49.8451	8.85107
21739444	hypothetical protein [Homo sapiens]	2.06755	2.95	1	1	1	1				Retrival Error	440	50.1948	8.32373
21439304	unnamed protein product [Homo sapiens]	2.05251	5.19	21	1	1	1				Retrival Error	308	34.1106	10.77
21336432	unnamed protein product [Homo sapiens]	2.02426	3.33	1	1	1	1				Retrival Error	451	51.0466	5.79541
21336348	unnamed protein product [Homo sapiens]	4.40805	2.45	6	1	2	2				Retrival Error	980	111.398	6.84424
19773321	immunoglobulin heavy chain variable region [Homo sapiens]	4.63388	10.87	1	1	1	2				Retrival Error	92	10.1482	9.43701
18617760	unnamed protein product [Homo sapiens]	7.15103	4.49	6	1	2	3				Retrival Error	847	92.2523	9.18799
12655593	immunoglobulin lambda chain variable region [Homo sapiens]	3.05657	19.27	1	1	1	1				Retrival Error	109	11.4545	8.66064
14589165	immunoglobulin heavy chain variable region [Homo sapiens]	2.12139	18.68	1	1	1	1				Retrival Error	91	10.358	8.14795
12733986	immunoglobulin gamma heavy chain variable region [Homo sapiens]	2.56373	27.27	1	1	1	1				Retrival Error	121	12.8852	7.12256
11121485	immunoglobulin heavy chain variable region [Homo sapiens]	3.8286	13.77	1	1	1	1				Retrival Error	138	14.6552	8.45557
5051248	immunoglobulin gamma heavy chain variable region [Homo sapiens]	2.33877	12.07	1	1	1	1				Retrival Error	116	12.9545	7.95752
6482350	CAC-1 [Homo sapiens]	5.42991	13.46	2	1	1	2				Retrival Error	208	22.398	7.21045
1617094	heavy chain of IgD variable region [Homo sapiens]	20.0803	14.06	1	1	1	9				Retrival Error	128	13.9677	8.51416
1200067	immunoglobulin heavy chain [Homo sapiens]	2.02879	19.13	1	1	1	1				Retrival Error	115	12.6722	8.96826
2896033	PCF11p homolog [Homo sapiens]	7.11657	1.38	7	1	1	4				Retrival Error	725	82.5502	9.83252
226343	beta amyloid peptide precursor	3.62564	3.83	22	1	2	2				Retrival Error	574	65.1306	4.71631
1235763	immunoglobulin heavy chain V-D-J region [Homo sapiens]	4.05159	7.32	3	1	1	2				Retrival Error	123	13.564	9.17334

## Sheet: Sheet2
Accession	Description	Score	Coverage	# Proteins	# Unique Peptides	# Peptides	# PSMs	Molecular Function	Cellular Component	Biological Process	Pfam IDs	# AAs	MW [kDa]	calc. pI
6166599	RecName: Full=Myosin-9; AltName: Full=Cellular myosin heavy chain, type A; AltName: Full=Myosin heavy chain 9; AltName: Full=Myosin heavy chain, non-muscle IIa; AltName: Full=Non-muscle myosin heavy chain A; Short=NMMHC-A; AltName: Full=Non-muscle myosin heavy chain IIa; Short=NMMHC II-a; Short=NMMHC-IIA	182.696	34.34	27	44	56	57				Retrival Error	1960	226.392	5.60498
181402	epidermal cytokeratin 2 [Homo sapiens]	246.667	55.5	21	29	37	87				Retrival Error	645	65.8254	8.00146
41322916	plectin isoform 1 [Homo sapiens]	66.2871	7.28	84	26	30	30				Retrival Error	4684	531.466	5.96045
123648	RecName: Full=Heat shock cognate 71 kDa protein; AltName: Full=Heat shock 70 kDa protein 8; AltName: Full=Lipopolysaccharide-associated protein 1; Short=LAP-1; Short=LPS-associated protein 1	101.105	40.4	34	24	30	38				Retrival Error	646	70.8542	5.51611
239938886	RecName: Full=Keratin, type I cytoskeletal 9; AltName: Full=Cytokeratin-9; Short=CK-9; AltName: Full=Keratin-9; Short=K9	193.591	56.18	19	23	26	64				Retrival Error	623	62.0268	5.23682
74735628	RecName: Full=Sequestosome-1; AltName: Full=EBI3-associated protein of 60 kDa; Short=EBIAP; Short=p60; AltName: Full=Phosphotyrosine-independent ligand for the Lck SH2 domain of 62 kDa; AltName: Full=Ubiquitin-binding protein p62	225.014	72.27	354	23	24	68				Retrival Error	440	47.6569	5.22412
63087903	unnamed protein product [Homo sapiens]	3229.72	65.37	16	16	17	938				Retrival Error	231	24.2557	7.91357
194388850	unnamed protein product [Homo sapiens]	89.0513	43.51	38	14	23	33				Retrival Error	547	58.6426	7.72314
113950	RecName: Full=Annexin A2; AltName: Full=Annexin II; AltName: Full=Annexin-2; AltName: Full=Calpactin I heavy chain; AltName: Full=Calpactin-1 heavy chain; AltName: Full=Chromobindin-8; AltName: Full=Lipocortin II; AltName: Full=Placental anticoagulant protein IV; Short=PAP-IV; AltName: Full=Protein I; AltName: Full=p36	38.8269	37.46	30	13	14	14				Retrival Error	339	38.5798	7.75244
119631419	titin, isoform CRA_a [Homo sapiens]	64.9548	0.74	128	13	24	33				Retrival Error	34942	3878.84	6.37939
225733965	Chain L, Human Thrombopoietin Neutralizing Antibody Tn1 Fab	344.395	52.11	17	12	12	114				Retrival Error	213	23.3252	8.29443
119581085	keratin 10 (epidermolytic hyperkeratosis; keratosis palmaris et plantaris), isoform CRA_b [Homo sapiens]	312.722	58.33	73	12	35	115				Retrival Error	624	63.3079	5.21143
189306	nucleolin [Homo sapiens]	37.3794	19.24	15	12	12	14				Retrival Error	707	76.2982	4.69092
425518	anti-colorectal carcinoma heavy chain [Homo sapiens]	737.725	44.98	16	12	16	245				Retrival Error	458	50.5699	6.66846
578837003	PREDICTED: histone acetyltransferase p300 isoform X1 [Homo sapiens]	31.1175	7.58	35	12	12	12				Retrival Error	2388	261.219	8.47021
146345444	RecName: Full=Kelch-like ECH-associated protein 1; AltName: Full=Cytosolic inhibitor of Nrf2; Short=INrf2; AltName: Full=Kelch-like protein 19	42.3341	23.24	12	11	11	13				Retrival Error	624	69.6207	6.44287
119614804	clathrin, heavy polypeptide (Hc), isoform CRA_d [Homo sapiens]	30.0341	8.54	21	11	11	11				Retrival Error	1639	187.771	5.69385
169404698	Chain D, Pyruvate Kinase M2 Is A Phosphotyrosine Binding Protein	31.7268	24.13	56	11	11	14				Retrival Error	518	56.5204	7.82568
189502784	mitochondrial heat shock 60kD protein 1 variant 1 [Homo sapiens]	25.233	19.16	18	10	10	11				Retrival Error	569	60.6423	6.03662
221042022	unnamed protein product [Homo sapiens]	28.0321	19.7	14	9	10	10				Retrival Error	665	72.3561	5.93506
119608213	spectrin, alpha, non-erythrocytic 1 (alpha-fodrin), isoform CRA_c [Homo sapiens]	24.003	4.9	32	9	9	11				Retrival Error	2427	279.272	5.36377
1195531	type I keratin 16 [Homo sapiens]	99.0066	47.99	54	9	21	39				Retrival Error	473	51.2062	5.04639
2769254	NIPSNAP2 protein [Homo sapiens]	35.155	38.25	4	9	11	15				Retrival Error	285	33.7483	9.36377
378404908	glyceraldehyde-3-phosphate dehydrogenase isoform 2 [Homo sapiens]	32.8293	40.61	12	8	9	12				Retrival Error	293	31.528	7.60596
119578453	alpha tubulin, isoform CRA_b [Homo sapiens]	22.5065	25.48	50	8	8	8				Retrival Error	416	46.2838	5.08447
194382178	unnamed protein product [Homo sapiens]	29.1065	17.74	9	8	8	10				Retrival Error	530	56.8127	6.87354
23491735	ribosomal protein L10a [Homo sapiens]	23.3274	37.33	13	8	8	9				Retrival Error	217	24.8115	9.93506
239938658	RecName: Full=Protein kinase C iota type; AltName: Full=Atypical protein kinase C-lambda/iota; Short=PRKC-lambda/iota; Short=aPKC-lambda/iota; AltName: Full=nPKC-iota	26.4472	15.27	25	7	7	8				Retrival Error	596	68.2183	5.84619
15341992	Unknown (protein for IMAGE:4347401), partial [Homo sapiens]	15.3243	26.86	12	7	7	7				Retrival Error	242	26.5404	9.65674
516764	motor protein [Homo sapiens]	20.2928	13.18	24	7	7	7				Retrival Error	721	79.6593	5.98584
190192192	filamin B [Homo sapiens]	18.5109	3.92	42	7	7	7				Retrival Error	2578	275.527	5.80811
568786378	Chain A, Structure Of The Mammalian Ribosomal Pre-termination Complex Associated With Erf1-erf3-gdpnp	13.4812	16.67	33	7	7	7				Retrival Error	414	46.3872	7.47412
485601393	Chain S, Structure Of The Human 40s Ribosomal Proteins	14.1759	31.58	6	6	6	6				Retrival Error	152	17.7079	10.9897
190192184	filamin A [Homo sapiens]	15.0151	3.15	19	6	6	6				Retrival Error	2315	245.713	5.97314
221045062	unnamed protein product [Homo sapiens]	18.6087	50	16	6	6	6				Retrival Error	192	20.6696	6.87354
300669711	RecName: Full=Fibrous sheath-interacting protein 2	20.157	1.22	123	6	9	11				Retrival Error	6907	780.119	6.7124
119602167	dynein, cytoplasmic 1, heavy chain 1, isoform CRA_c [Homo sapiens]	17.6396	2.31	11	6	6	6				Retrival Error	4236	485.655	6.354
119598181	ribosomal protein L4, isoform CRA_a [Homo sapiens]	23.103	21.92	10	6	6	8				Retrival Error	333	37.6332	11.0337
14042692	unnamed protein product [Homo sapiens]	15.8185	13.18	11	6	6	6				Retrival Error	622	69.8099	6.55127
337580	ribosomal protein L3, partial [Homo sapiens]	15.0697	13.07	22	6	6	7				Retrival Error	398	45.4404	10.1548
39644662	HSP90AB1 protein [Homo sapiens]	43.6877	26.62	122	6	16	18				Retrival Error	650	74.7459	5.13525
34392	unnamed protein product [Homo sapiens]	13.1213	27.15	43	6	7	7				Retrival Error	221	24.191	9.78857
119582734	RAD50 homolog (S. cerevisiae), isoform CRA_c [Homo sapiens]	13.3259	3.5	10	5	5	7				Retrival Error	1173	138.346	6.55127
31108	human elongation factor 2 [Homo sapiens]	12.2708	7.34	9	5	5	5				Retrival Error	858	95.277	6.82959
194379998	unnamed protein product [Homo sapiens]	26.8844	24.43	36	5	11	11				Retrival Error	618	67.4896	5.50342
1827593	Chain B, Recombinant Cyclophilin A From Human T Cell	15.1972	32.93	49	5	5	6				Retrival Error	164	17.8698	7.81104
119577296	ribosomal protein S16, isoform CRA_a [Homo sapiens]	12.0743	34.88	8	5	5	5				Retrival Error	129	14.41	10.228
119612227	poly(A) binding protein, cytoplasmic 1, isoform CRA_c [Homo sapiens]	20.5716	17.42	28	5	6	9				Retrival Error	419	47.3048	8.92432
119601423	hCG2028724 [Homo sapiens]	17.9065	25.94	13	5	6	7				Retrival Error	266	30.0941	10.7407
119594430	eukaryotic translation elongation factor 1 gamma, isoform CRA_b [Homo sapiens]	10.3408	14.91	18	5	5	5				Retrival Error	389	44.5841	6.46826
119582155	hCG1783090 [Homo sapiens]	13.775	18.55	12	5	5	5				Retrival Error	248	29.2252	10.6528
340219	vimentin [Homo sapiens]	23.7704	17.38	45	5	8	9				Retrival Error	466	53.6811	5.09717
56675570	unnamed protein product [Homo sapiens]	18.1833	24.31	26	5	5	7				Retrival Error	218	23.5679	10.9165
825671	B23 nucleophosmin (280 AA) [Homo sapiens]	20.524	28.57	45	5	8	9				Retrival Error	280	30.9192	4.84326
32488	unnamed protein product [Homo sapiens]	38.6861	20.49	121	5	13	15				Retrival Error	732	84.6207	5.021
530420475	PREDICTED: protein NipSnap homolog 1 isoform X1 [Homo sapiens]	18.2667	20.77	21	5	8	9				Retrival Error	260	31.1617	9.05615
40031212	unnamed protein product [Homo sapiens]	14.5364	35.61	4	5	6	6				Retrival Error	278	29.7115	5.68115
403234036	eukaryotic translation initiation factor 3 [Homo sapiens]	15.7061	5.28	9	5	6	6				Retrival Error	1382	166.381	6.78564
31873360	hypothetical protein [Homo sapiens]	11.0303	5.23	30	5	5	5				Retrival Error	1262	144.38	6.03662
160332335	RecName: Full=Neuroblast differentiation-associated protein AHNAK; AltName: Full=Desmoyokin	17.6508	6.59	17	4	9	11				Retrival Error	5890	628.699	6.15088
58530842	desmoplakin isoform II [Homo sapiens]	10.0473	2.9	18	4	4	4				Retrival Error	2272	259.957	6.96143
485601397	Chain R, Structure Of The Human 40s Ribosomal Proteins	17.3057	48.89	5	4	4	5				Retrival Error	135	15.5404	9.84717
119615022	leucine rich repeat containing 59, isoform CRA_a [Homo sapiens]	13.8789	16.61	1	4	4	4				Retrival Error	307	34.9089	9.56885
49257460	PTRF protein [Homo sapiens]	11.0443	19.33	14	4	4	4				Retrival Error	300	33.3422	5.07178
21620099	Treacher Collins-Franceschetti syndrome 1 [Homo sapiens]	9.60386	4.07	30	4	4	4				Retrival Error	958	96.6995	5.61768
48735185	EEF1A1 protein [Homo sapiens]	59.0541	41.5	17	4	15	25				Retrival Error	441	47.8389	9.02686
375151597	60S ribosomal protein L10 isoform c [Homo sapiens]	8.83849	23.03	18	4	4	4				Retrival Error	178	20.4528	10.521
15431310	keratin, type I cytoskeletal 14 [Homo sapiens]	75.6863	31.78	56	4	17	32				Retrival Error	472	51.5894	5.16064
157829895	Chain A, Crystal Structure Of Human Annexin I At 2.5 Angstroms Resolution	15.207	19.75	23	4	5	5				Retrival Error	314	35.0182	7.78174
119621461	ribosomal protein S7, isoform CRA_a [Homo sapiens]	10.8801	27.06	4	4	4	4				Retrival Error	170	19.4478	10.2573
119631904	nebulin, isoform CRA_a [Homo sapiens]	12.9445	1.36	43	4	6	6				Retrival Error	6391	739.985	9.11475
119626065	albumin, isoform CRA_b [Homo sapiens]	24.0425	10.23	51	4	5	10				Retrival Error	518	59.5827	7.23975
119602460	ribosomal protein L8, isoform CRA_f [Homo sapiens]	13.7038	23.18	10	4	4	4				Retrival Error	151	16.2838	10.8872
119569562	antigen identified by monoclonal antibody Ki-67, isoform CRA_a [Homo sapiens]	11.4465	2.36	13	4	6	6				Retrival Error	2801	308.602	9.51025
119569329	hCG1640785, isoform CRA_a [Homo sapiens]	10.3418	19.35	5	4	4	5				Retrival Error	124	13.6066	9.99365
221045918	unnamed protein product [Homo sapiens]	55.3497	42.17	78	4	14	19				Retrival Error	415	46.5365	4.93213
10435150	unnamed protein product [Homo sapiens]	8.8028	9.42	4	4	4	4				Retrival Error	669	74.2191	8.54346
63102283	CKAP4 protein [Homo sapiens]	10.2142	12.07	19	4	5	5				Retrival Error	522	58.1709	5.2876
62204505	RPL13 protein [Homo sapiens]	11.6202	25.59	8	4	5	5				Retrival Error	211	24.2765	11.6489
38014351	EEF1D protein, partial [Homo sapiens]	8.78426	6.91	18	4	4	4				Retrival Error	550	60.8451	7.54736
34785048	RPS6 protein, partial [Homo sapiens]	8.36673	14.17	19	4	4	4				Retrival Error	247	28.4039	10.8433
40040444	unnamed protein product [Homo sapiens]	9.85377	16.28	26	4	4	4				Retrival Error	258	29.2864	9.77393
530392193	PREDICTED: 6-phosphofructokinase type C isoform X3 [Homo sapiens]	11.2261	10.59	21	4	5	5				Retrival Error	746	81.7476	7.54736
55507560	unknown [Homo sapiens]	10.1285	11.6	16	4	4	4				Retrival Error	362	40.1621	7.88428
50513340	Chain A, Nmr Structure Of Human Cofilin	6.01314	16.27	12	3	3	3				Retrival Error	166	18.4907	8.08936
12643540	RecName: Full=Proteasome subunit alpha type-7; AltName: Full=Proteasome subunit RC6-1; AltName: Full=Proteasome subunit XAPC7	7.5255	13.71	12	3	3	3				Retrival Error	248	27.8696	8.45557
485601396	Chain L, Structure Of The Human 40s Ribosomal Proteins	5.8064	19.62	2	3	3	3				Retrival Error	158	18.419	10.3013
485601390	Chain O, Structure Of The Human 40s Ribosomal Proteins	7.5887	18.54	2	3	3	3				Retrival Error	151	16.2625	10.0522
122937211	proteasome-associated protein ECM29 homolog [Homo sapiens]	9.12321	2.38	8	3	3	4				Retrival Error	2017	223.552	8.74854
33341236	polytrophin [Homo sapiens]	12.1475	0.81	58	3	6	6				Retrival Error	6825	788.036	5.46533
118498368	kinectin isoform c [Homo sapiens]	13.5025	3.38	74	3	5	7				Retrival Error	1300	149.519	5.70654
296439473	RecName: Full=Dynein heavy chain 10, axonemal; AltName: Full=Axonemal beta dynein heavy chain 10; AltName: Full=Ciliary dynein heavy chain 10	14.0134	1.72	8	3	4	6				Retrival Error	4471	514.512	5.88428
75517570	HNRPA1 protein [Homo sapiens]	21.528	20.97	37	3	6	6				Retrival Error	267	29.3682	9.14404
119574650	hect domain and RLD 4, isoform CRA_e [Homo sapiens]	6.59246	3.7	12	3	3	3				Retrival Error	947	106.646	6.46826
194386084	unnamed protein product [Homo sapiens]	8.8411	21.34	11	3	3	4				Retrival Error	164	19.3266	11.9272
259016354	RecName: Full=Protein ELYS; AltName: Full=Embryonic large molecule derived from yolk sac; AltName: Full=Protein MEL-28; AltName: Full=Putative AT-hook-containing transcription factor 1	7.35062	2.12	15	3	3	3				Retrival Error	2266	252.342	6.59521
119590009	cytoplasmic linker 2, isoform CRA_a [Homo sapiens]	6.99508	3.36	5	3	3	3				Retrival Error	1011	111.655	6.75635
374532823	Golgin subfamily B member 1 isoform 4 [Homo sapiens]	7.5732	0.82	25	3	3	4				Retrival Error	3184	367.198	5.021
4930167	Chain A, Human Muscle Aldolase	6.54938	8.26	31	3	3	3				Retrival Error	363	39.2643	8.08936
166007177	Chain T, Solution Structure Of Human Immunoglobulin M	21.9446	10.13	261	3	4	9				Retrival Error	523	56.6663	8.41162
225733966	Chain H, Human Thrombopoietin Neutralizing Antibody Tn1 Fab	414.862	40.55	10	3	6	136				Retrival Error	217	23.3285	6.90283
1587352	globin 245	12.9684	2.35	17	3	6	7				Retrival Error	2083	244.378	5.33838
2661039	alpha enolase [Homo sapiens]	21.4864	27.08	28	3	8	9				Retrival Error	336	36.2856	6.90283
119619469	dystrophin (muscular dystrophy, Duchenne and Becker types), isoform CRA_c [Homo sapiens]	15.0789	1.6	213	3	7	8				Retrival Error	3562	412.172	5.85889
119615215	karyopherin (importin) beta 1, isoform CRA_b [Homo sapiens]	8.5252	5.08	11	3	3	3				Retrival Error	846	93.7823	4.76709
119612228	hCG15685 [Homo sapiens]	9.85491	26.96	14	3	3	4				Retrival Error	115	13.0351	11.0044
119607089	protein kinase, DNA-activated, catalytic polypeptide, isoform CRA_d [Homo sapiens]	8.43315	1.59	11	3	4	4				Retrival Error	4033	458.496	7.07861
119600702	hCG1989166, isoform CRA_c, partial [Homo sapiens]	9.71792	5.11	6	3	4	4				Retrival Error	1349	151.98	9.42236
119590272	obscurin, cytoskeletal calmodulin and titin-interacting RhoGEF, isoform CRA_a [Homo sapiens]	11.5155	0.48	96	3	4	6				Retrival Error	6616	720.673	5.80811
119582699	heat shock 70kDa protein 4, isoform CRA_b [Homo sapiens]	14.0279	7.82	20	3	5	6				Retrival Error	780	87.72	5.17334
119576069	myosin XVA, isoform CRA_c [Homo sapiens]	5.35498	0.74	8	3	3	3				Retrival Error	3528	394.84	9.18799
21754583	unnamed protein product [Homo sapiens]	37.7146	22.3	61	3	11	17				Retrival Error	426	47.5738	5.021
39645240	HNRPU protein, partial [Homo sapiens]	8.87317	6.24	11	3	4	4				Retrival Error	705	78.3331	7.26904
38114878	RPL13A protein, partial [Homo sapiens]	5.65488	11.44	10	3	3	3				Retrival Error	201	23.3603	10.9312
21619981	LMNA protein [Homo sapiens]	9.41185	10.32	21	3	4	4				Retrival Error	465	53.1655	6.40479
116283708	DHX9 protein [Homo sapiens]	9.40978	6.58	10	3	3	3				Retrival Error	593	66.6927	5.63037
40040430	unnamed protein product [Homo sapiens]	9.4282	12.11	19	3	3	5				Retrival Error	223	25.1045	10.9897
20521005	KIAA0342 protein [Homo sapiens]	11.4108	1.42	7	3	3	6				Retrival Error	2467	283.511	6.48096
161172139	Chain B, Phosphorylation Independent Interactions Between 14-3-3 And Exoenzyme S: From Structure To Pathogenesis	9.70049	20	20	3	4	4				Retrival Error	230	26.2682	5.05908
298508322	Chain F, Structure Of P97 N-D1 R95g Mutant In Complex With Atpgs	7.80752	10.02	23	3	3	3				Retrival Error	489	54.3701	5.68115
13097600	Similar to ribosomal protein L23, partial [Homo sapiens]	6.21727	20.15	8	3	3	3				Retrival Error	134	14.1407	10.2573
645912958	major vault protein isoform 2 [Homo sapiens]	10.0267	7.44	18	3	4	4				Retrival Error	833	92.4922	5.43994
578801447	PREDICTED: tropomyosin alpha-3 chain isoform X6 [Homo sapiens]	6.61003	11.27	89	3	3	3				Retrival Error	284	33.1249	4.79248
89574029	mitochondrial ATP synthase, H+ transporting F1 complex beta subunit [Homo sapiens]	8.7858	12.36	6	3	3	3				Retrival Error	445	48.083	5.07178
29334005	unnamed protein product [Homo sapiens]	5.46321	1.2	2	3	3	3				Retrival Error	2334	258.173	6.59521
119581825	ribosomal protein L26-like 1, isoform CRA_a [Homo sapiens]	5.38408	15.86	9	2	2	2				Retrival Error	145	17.2456	10.5503
153792663	myosin-2 [Homo sapiens]	5.63535	1.8	46	2	3	3				Retrival Error	1941	222.906	5.8208
2506816	RecName: Full=Versican core protein; AltName: Full=Chondroitin sulfate proteoglycan core protein 2; Short=Chondroitin sulfate proteoglycan 2; AltName: Full=Glial hyaluronate-binding protein; Short=GHAP; AltName: Full=Large fibroblast proteoglycan; AltName: Full=PG-M; Flags: Precursor	5.36575	0.62	6	2	2	3				Retrival Error	3396	372.59	4.51318
485601388	Chain U, Structure Of The Human 40s Ribosomal Proteins	4.92589	15.13	13	2	2	2				Retrival Error	119	13.3643	9.93506
4503513	eukaryotic translation initiation factor 3 subunit I [Homo sapiens]	4.24558	6.15	5	2	2	2				Retrival Error	325	36.4786	5.64307
118572681	RecName: Full=Phosphatidylinositol 3-kinase regulatory subunit alpha; Short=PI3-kinase regulatory subunit alpha; Short=PI3K regulatory subunit alpha; Short=PtdIns-3-kinase regulatory subunit alpha; AltName: Full=Phosphatidylinositol 3-kinase 85 kDa regulatory subunit alpha; Short=PI3-kinase subunit p85-alpha; Short=PtdIns-3-kinase regulatory subunit p85-alpha	11.3715	7.04	105	2	5	6				Retrival Error	724	83.5465	6.16357
4501889	actin, gamma-enteric smooth muscle isoform 1 precursor [Homo sapiens]	32.3772	28.46	39	2	8	13				Retrival Error	376	41.8498	5.47803
119627197	zinc finger, FYVE domain containing 9, isoform CRA_c [Homo sapiens]	21.8199	3.67	6	2	2	10				Retrival Error	762	83.6674	4.7417
14589854	protein tyrosine phosphatase type IVA 3 isoform 2 [Homo sapiens]	4.02162	20.95	7	2	2	2				Retrival Error	148	16.7656	9.37842
119613293	hCG2027030, partial [Homo sapiens]	22.5586	33.33	1	2	2	10				Retrival Error	51	5.57692	10.1255
21758964	unnamed protein product [Homo sapiens]	4.04456	5.92	7	2	2	2				Retrival Error	439	49.5753	9.02686
485601399	Chain T, Structure Of The Human 40s Ribosomal Proteins	4.65039	13.79	4	2	2	2				Retrival Error	145	16.0505	10.3159
308153582	RecName: Full=Neuron navigator 2; AltName: Full=Helicase APC down-regulated 1; AltName: Full=Pore membrane and/or filament-interacting-like protein 2; AltName: Full=Retinoic acid inducible in neuroblastoma 1; AltName: Full=Steerin-2; AltName: Full=Unc-53 homolog 2; Short=unc53H2	12.7782	1.29	95	2	3	7				Retrival Error	2488	268.003	9.02686
121925	RecName: Full=Histone H1.3; AltName: Full=Histone H1c; AltName: Full=Histone H1s-2	9.78441	19.91	7	2	3	4				Retrival Error	221	22.3363	11.019
238054406	RecName: Full=Keratin, type II cytoskeletal 1; AltName: Full=67 kDa cytokeratin; AltName: Full=Cytokeratin-1; Short=CK-1; AltName: Full=Hair alpha protein; AltName: Full=Keratin-1; Short=K1; AltName: Full=Type-II keratin Kb1	405.114	58.7	29	2	42	138				Retrival Error	644	65.999	8.11865
485601395	Chain N, Structure Of The Human 40s Ribosomal Proteins	5.78915	15.89	2	2	2	2				Retrival Error	151	17.2117	10.5356
296439461	RecName: Full=Protein broad-minded; AltName: Full=TBC1 domain family member 32	6.13007	2.23	19	2	3	3				Retrival Error	1257	144.663	6.7417
118572619	RecName: Full=Adenylate cyclase type 5; AltName: Full=ATP pyrophosphate-lyase 5; AltName: Full=Adenylate cyclase type V; AltName: Full=Adenylyl cyclase 5	5.65254	2.14	29	2	2	3				Retrival Error	1261	138.818	7.23975
119598471	optic atrophy 1 (autosomal dominant), isoform CRA_b [Homo sapiens]	5.23266	3.79	14	2	3	3				Retrival Error	924	107.501	7.98682
21928473	seven transmembrane helix receptor [Homo sapiens]	4.20842	16.42	1	2	2	2				Retrival Error	201	23.2909	8.23584
126362947	sodium channel protein type 3 subunit alpha isoform 2 [Homo sapiens]	4.05077	1.49	27	2	2	2				Retrival Error	1951	221.345	5.71924
578835066	PREDICTED: liprin-alpha-3 isoform X1 [Homo sapiens]	36.0417	3.12	22	2	3	17				Retrival Error	1185	132.283	5.74463
74756116	RecName: Full=Zinc finger and BTB domain-containing protein 41	13.2476	2.75	6	2	2	5				Retrival Error	909	105.125	7.92822
47076897	unnamed protein product [Homo sapiens]	4.33103	11.66	6	2	2	2				Retrival Error	283	31.2699	6.99072
119577859	hypothetical protein FLJ20512 [Homo sapiens]	8.99784	15.96	2	2	2	3				Retrival Error	188	19.645	8.03076
58761484	T-complex protein 1 subunit gamma isoform c [Homo sapiens]	6.86247	3.75	9	2	2	3				Retrival Error	507	56.3952	6.49365
193786214	unnamed protein product [Homo sapiens]	3.71152	2.33	10	2	2	2				Retrival Error	688	78.5998	8.83643
18375644	tyrosine-protein phosphatase non-receptor type 11 isoform 2 [Homo sapiens]	4.17104	5.22	18	2	2	2				Retrival Error	460	52.7945	7.44482
182627587	RecName: Full=Putative ankyrin repeat domain-containing protein 31	4.64691	1.55	1	2	2	2				Retrival Error	1873	210.685	6.20166
119614677	proteasome (prosome, macropain) 26S subunit, ATPase, 5, isoform CRA_b [Homo sapiens]	4.48823	9.05	8	2	2	2				Retrival Error	398	44.7557	8.17725
27436873	E3 ubiquitin-protein ligase SHPRH isoform b [Homo sapiens]	9.47944	2.29	13	2	3	4				Retrival Error	1659	190.375	7.62061
24660442	MYO18A protein [Homo sapiens]	9.68014	1.6	15	2	3	4				Retrival Error	2002	226.55	6.20166
172044680	RecName: Full=Dynein heavy chain 2, axonemal; AltName: Full=Axonemal beta dynein heavy chain 2; AltName: Full=Ciliary dynein heavy chain 2; AltName: Full=Dynein heavy chain domain-containing protein 3	6.46868	0.86	3	2	3	3				Retrival Error	4427	507.375	6.3667
119599446	coatomer protein complex, subunit beta 2 (beta prime), isoform CRA_b [Homo sapiens]	3.82478	2.74	2	2	2	2				Retrival Error	877	98.9836	5.16064
119608075	ribosomal protein L12, isoform CRA_d [Homo sapiens]	7.77444	22.73	7	2	2	2				Retrival Error	132	14.1905	8.646
205371795	RecName: Full=BAH and coiled-coil domain-containing protein 1; AltName: Full=Bromo adjacent homology domain-containing protein 2; Short=BAH domain-containing protein 2	6.57384	1.65	7	2	3	3				Retrival Error	2608	276.76	8.80713
530377992	PREDICTED: storkhead-box protein 2 isoform X1 [Homo sapiens]	11.4888	1.39	36	2	3	6				Retrival Error	863	96.0634	8.35303
119592618	ribosomal protein S9, isoform CRA_c [Homo sapiens]	4.68159	11.51	12	2	2	2				Retrival Error	139	16.6174	11.063
119598167	hypothetical protein MGC4562, isoform CRA_d [Homo sapiens]	10.4383	4.24	38	2	3	6				Retrival Error	920	104.946	6.1001
172046085	RecName: Full=Dynein heavy chain 14, axonemal; AltName: Full=Axonemal beta dynein heavy chain 14; AltName: Full=Ciliary dynein heavy chain 14	9.70191	1.51	10	2	5	5				Retrival Error	3507	399.64	6.93213
194384416	unnamed protein product [Homo sapiens]	5.97154	15.82	76	2	2	3				Retrival Error	158	17.5862	4.85596
554790420	NAD(P)H dehydrogenase [quinone] 1 isoform d [Homo sapiens]	5.03854	8.42	13	2	2	2				Retrival Error	202	22.7789	8.49951
194385216	unnamed protein product [Homo sapiens]	7.00932	9.69	49	2	2	3				Retrival Error	196	22.0428	5.63037
219518228	Unknown (protein for MGC:177866) [Homo sapiens]	5.10943	35.11	2	2	2	2				Retrival Error	94	10.6656	8.71924
260099727	L-lactate dehydrogenase A chain isoform 5 [Homo sapiens]	7.81541	14.94	23	2	3	3				Retrival Error	241	26.695	8.14795
194379468	unnamed protein product [Homo sapiens]	9.39559	8.26	15	2	3	3				Retrival Error	448	49.4948	6.18896
194375492	unnamed protein product [Homo sapiens]	9.09743	4.52	22	2	2	5				Retrival Error	442	50.3426	7.98682
221044142	unnamed protein product [Homo sapiens]	14.3854	2.81	32	2	2	7				Retrival Error	498	54.9098	10.0669
10436376	unnamed protein product [Homo sapiens]	5.23628	7.43	10	2	2	2				Retrival Error	498	56.9756	6.82959
321117084	RPS10-NUDT3 protein [Homo sapiens]	10.5066	10.65	11	2	3	5				Retrival Error	291	33.1201	9.29053
119597906	testis expressed sequence 9 [Homo sapiens]	3.62586	6.01	2	2	2	2				Retrival Error	316	36.5367	6.3667
331284176	nuclear receptor corepressor 2 isoform 2 [Homo sapiens]	7.23037	1.67	16	2	3	4				Retrival Error	2458	267.878	7.82568
194378812	unnamed protein product [Homo sapiens]	5.16348	8.52	7	2	2	2				Retrival Error	352	38.8862	4.94482
256542310	dynein heavy chain 17, axonemal [Homo sapiens]	134.145	0.9	22	2	4	56				Retrival Error	4462	508.987	5.71924
20150918	Chain A, Crystal Structure Of The N-Terminal Segment Of Human Eukaryotic Initiation Factor 2alpha	4.16319	11.54	3	2	2	2				Retrival Error	182	21.1889	7.34229
157883792	Chain A, Nmr Structure Of The Second Qrrm Domain Of Human Hnrnp F	9.92737	24.6	1	2	2	3				Retrival Error	126	13.6977	7.29834
315583650	Chain A, Crystal Structure Of Human Dnmt1(646-1600) In Complex With Dna	6.15485	4.5	41	2	3	3				Retrival Error	956	107.835	8.48486
223673784	Chain A, Human Acylphosphatase(Acph) Surface Charge-Optimized	3.62416	20.2	1	2	2	2				Retrival Error	99	11.1859	9.43701
284232	Ig heavy chain V region - human	16.936	45.13	279	2	4	8				Retrival Error	113	12.033	8.93896
224053	macroglobulin alpha2	8.30245	2.69	14	2	2	3				Retrival Error	1450	160.704	6.3667
119613451	nuclear transcription factor, X-box binding-like 1, isoform CRA_e [Homo sapiens]	7.00001	3.57	9	2	2	4				Retrival Error	616	69.8438	8.45557
337451	hnRNP type A/B protein [Homo sapiens]	3.95322	7.04	8	2	2	2				Retrival Error	284	31.2137	9.31982
1136741	KIAA0002 [Homo sapiens]	5.26833	4.08	8	2	2	2				Retrival Error	539	58.4652	6.0874
551411917	DBF4-type zinc finger-containing protein 2 isoform 2 [Homo sapiens]	10.8582	3.1	6	2	3	4				Retrival Error	2352	264.891	6.11279
120538705	ATP2B3 protein [Homo sapiens]	3.56176	2.86	10	2	2	2				Retrival Error	874	95.3654	5.73193
109734611	Myosin, heavy chain 10, non-muscle [Homo sapiens]	30.3015	5.41	66	2	11	13				Retrival Error	1976	228.842	5.5415
10438219	unnamed protein product [Homo sapiens]	6.25777	4.8	44	2	3	3				Retrival Error	563	64.5662	5.87158
4388965	Chain L, Antibody To Campath-1h Humanized Fab	22.7226	23.36	111	2	4	6				Retrival Error	214	23.5567	8.29443
119629468	hCG2011852 [Homo sapiens]	15.9107	0.91	170	2	8	8				Retrival Error	6929	784.513	8.88037
119629071	KIAA0564 protein, isoform CRA_b [Homo sapiens]	3.68148	5.35	13	2	2	2				Retrival Error	486	54.3967	8.98291
119628802	ribosomal protein L21, isoform CRA_c [Homo sapiens]	5.165	28.45	14	2	2	2				Retrival Error	116	13.3993	10.1987
119625048	KM-HN-1 protein, isoform CRA_a [Homo sapiens]	11.007	8.3	8	2	4	6				Retrival Error	578	68.004	7.94287
119623948	euchromatic histone-lysine N-methyltransferase 2, isoform CRA_d [Homo sapiens]	5.15468	2.68	27	2	2	2				Retrival Error	1156	127.284	5.63037
119623343	hCG1999854, isoform CRA_a [Homo sapiens]	3.70405	1.75	8	2	2	2				Retrival Error	1257	140.679	6.96143
119618140	hCG2015269, isoform CRA_c [Homo sapiens]	4.62153	27.13	25	2	2	2				Retrival Error	129	14.5166	5.90967
119617634	chaperonin containing TCP1, subunit 2 (beta), isoform CRA_a [Homo sapiens]	4.91827	4.69	10	2	2	2				Retrival Error	426	46.1053	6.53662
119616102	microtubule-associated protein 1B, isoform CRA_a [Homo sapiens]	6.76969	2.01	13	2	3	3				Retrival Error	2342	256.552	4.77979
119614240	heterogeneous nuclear ribonucleoprotein A2/B1, isoform CRA_a [Homo sapiens]	16.4965	12.96	16	2	5	5				Retrival Error	301	32.4675	8.71924
119613723	hCG1985901 [Homo sapiens]	13.9232	5.59	3	2	3	6				Retrival Error	805	88.8384	6.91748
119613335	ribosomal protein L9, isoform CRA_c [Homo sapiens]	4.45178	14.07	9	2	2	2				Retrival Error	135	15.1652	9.43701
119612929	spectrin, beta, non-erythrocytic 5 [Homo sapiens]	8.5092	1.14	7	2	3	4				Retrival Error	3674	416.566	6.66846
119612251	E3 ubiquitin protein ligase, HECT domain containing, 1, isoform CRA_c [Homo sapiens]	113.252	1.76	13	2	3	49				Retrival Error	1647	184.145	5.5415
119611612	translocated promoter region (to activated MET oncogene), isoform CRA_d [Homo sapiens]	9.19769	1.62	144	2	4	5				Retrival Error	2349	265.426	5.07178
119611276	kinesin-associated protein 3, isoform CRA_b [Homo sapiens]	3.08422	1.68	6	2	2	2				Retrival Error	772	89.1636	5.19873
119610957	TSR1, 20S rRNA accumulation, homolog (yeast), isoform CRA_d [Homo sapiens]	9.68575	6.51	77	2	4	5				Retrival Error	599	68.2425	6.02393
119610275	solute carrier family 25 (mitochondrial carrier; adenine nucleotide translocator), member 5, isoform CRA_b [Homo sapiens]	11.6694	16.73	9	2	4	4				Retrival Error	251	27.6145	9.56885
119609433	proteasome (prosome, macropain) 26S subunit, non-ATPase, 12, isoform CRA_b [Homo sapiens]	3.97491	7.05	5	2	2	2				Retrival Error	397	46.3823	8.30908
119609377	Jumonji, AT rich interactive domain 1A (RBBP2-like), isoform CRA_b [Homo sapiens]	7.28967	1.83	88	2	3	4				Retrival Error	1641	186.719	6.84424
119609186	nucleolar protein 1, 120kDa [Homo sapiens]	17.9851	4.46	8	2	2	8				Retrival Error	606	67.079	9.89111
119604554	dynamin 2, isoform CRA_e [Homo sapiens]	3.99873	3.33	20	2	2	2				Retrival Error	872	98.1593	7.6499
119600676	neurofibromin 1 (neurofibromatosis, von Recklinghausen disease, Watson disease), isoform CRA_c [Homo sapiens]	6.02458	0.69	18	2	2	3				Retrival Error	2330	261.685	7.57666
119598667	eukaryotic translation initiation factor 4 gamma, 1, isoform CRA_e [Homo sapiens]	5.31738	1.6	33	2	3	3				Retrival Error	1310	145.45	5.22412
119598006	vacuolar protein sorting 13C (yeast), isoform CRA_b [Homo sapiens]	13.9058	1.42	18	2	5	8				Retrival Error	2884	324.621	6.78564
119597394	hCG19253, isoform CRA_d [Homo sapiens]	9.017	0.65	9	2	3	4				Retrival Error	4919	535.89	6.30322
119592222	ribosomal protein S4, X-linked, isoform CRA_b, partial [Homo sapiens]	7.71775	14.72	20	2	4	4				Retrival Error	231	26.0641	9.99365
119591307	thyroid hormone receptor interactor 12, isoform CRA_f [Homo sapiens]	3.64066	2.16	28	2	2	2				Retrival Error	1019	109.99	9.29053
119590595	hCG1653748 [Homo sapiens]	3.86927	44.74	1	2	2	2				Retrival Error	38	4.50263	10.5356
119590527	dynein, axonemal, heavy polypeptide 7, isoform CRA_b [Homo sapiens]	13.2873	1.52	8	2	4	6				Retrival Error	4024	460.809	5.98584
119579125	protein tyrosine phosphatase, receptor type, D, isoform CRA_d [Homo sapiens]	180.523	2.07	36	2	2	85				Retrival Error	1254	141.623	6.55127
119576757	hCG39912, isoform CRA_b [Homo sapiens]	5.50459	15.22	13	2	2	2				Retrival Error	184	21.4414	10.1987
119574194	heterogeneous nuclear ribonucleoprotein H1 (H), isoform CRA_b [Homo sapiens]	6.84886	8.65	15	2	2	3				Retrival Error	393	43.6831	6.94678
119573054	Rho GTPase activating protein 30, isoform CRA_c [Homo sapiens]	23.6814	2.23	50	2	3	15				Retrival Error	539	58.6869	6.34131
119572456	diaphanous homolog 3 (Drosophila), isoform CRA_c [Homo sapiens]	4.61446	7.42	12	2	2	2				Retrival Error	418	47.4464	6.7124
119570361	tolloid-like 2, isoform CRA_b [Homo sapiens]	9.19201	3.84	4	2	3	5				Retrival Error	963	107.841	5.66846
119569863	tudor domain containing 1, isoform CRA_c [Homo sapiens]	5.29083	3	181	2	4	4				Retrival Error	1066	119.055	6.62451
119569579	dedicator of cytokinesis 1 [Homo sapiens]	4.72336	1.6	7	2	2	2				Retrival Error	1752	202.016	7.54736
221046404	unnamed protein product [Homo sapiens]	4.72142	16.96	8	2	2	2				Retrival Error	171	19.979	9.42236
33096800	hypothetical protein [Homo sapiens]	5.87558	6.9	20	2	2	2				Retrival Error	406	45.9676	8.33838
194388520	unnamed protein product [Homo sapiens]	5.35224	29.06	12	2	2	2				Retrival Error	117	12.8698	6.15088
194381188	unnamed protein product [Homo sapiens]	3.66308	2.08	8	2	2	2				Retrival Error	1008	113.396	9.77393
194374917	unnamed protein product [Homo sapiens]	4.62997	9.63	5	2	2	2				Retrival Error	270	29.9284	7.85498
194374597	unnamed protein product [Homo sapiens]	4.23509	4.56	14	2	2	2				Retrival Error	439	48.4802	5.92236
193788435	unnamed protein product [Homo sapiens]	36.0863	3.11	13	2	2	16				Retrival Error	900	101.161	7.40088
193787899	unnamed protein product [Homo sapiens]	6.36604	10.55	19	2	3	3				Retrival Error	275	30.4932	7.66455
193785065	unnamed protein product [Homo sapiens]	10.4895	8.3	29	2	4	5				Retrival Error	470	53.6484	5.46533
158259305	unnamed protein product [Homo sapiens]	8.03045	3.45	3	2	2	4				Retrival Error	406	47.6125	8.68994
21756441	unnamed protein product [Homo sapiens]	10.2492	9.17	13	2	2	5				Retrival Error	327	36.7886	9.23193
7023915	unnamed protein product [Homo sapiens]	7.27586	7.87	2	2	2	4				Retrival Error	254	28.6825	5.70654
18676660	FLJ00229 protein [Homo sapiens]	6.88707	2.87	6	2	2	3				Retrival Error	627	71.5075	8.6167
47939143	YBX1 protein, partial [Homo sapiens]	4.68328	11.65	22	2	2	2				Retrival Error	266	29.3567	10.228
28838367	LOXHD1 protein [Homo sapiens]	9.81786	3.71	88	2	3	5				Retrival Error	512	58.666	5.57959
507898	glutamate transporter [Homo sapiens]	10.2617	8.78	7	2	2	4				Retrival Error	524	57.0062	5.5542
158253421	DNAH9 protein [Homo sapiens]	8.08158	0.94	13	2	2	4				Retrival Error	2992	340.23	6.16357
189053448	unnamed protein product [Homo sapiens]	12.5755	5.9	11	2	3	6				Retrival Error	424	48.4839	5.69385
47077415	unnamed protein product [Homo sapiens]	10.4084	1.94	6	2	3	6				Retrival Error	1340	150.875	8.22119
34533879	unnamed protein product [Homo sapiens]	9.20916	5.81	1	2	3	4				Retrival Error	1033	119.382	6.97607
34531561	unnamed protein product [Homo sapiens]	5.55181	1.18	12	2	2	3				Retrival Error	1268	143.456	6.58057
80476693	NBN protein [Homo sapiens]	3.556	4.03	11	2	2	2				Retrival Error	471	52.4805	8.51416
12232589	TFNR [Homo sapiens]	4.64929	1.14	19	2	2	2				Retrival Error	2187	245.577	5.14795
40788890	KIAA0165 [Homo sapiens]	5.3599	1.15	6	2	3	3				Retrival Error	2093	229.82	7.34229
519882971	RecName: Full=Putative ciliary rootlet coiled-coil protein-like 3 protein	44.5438	1.11	4	2	2	20				Retrival Error	2252	248.242	5.8335
444738577	alternative protein IPO7 [Homo sapiens]	4.81194	23.08	2	2	2	7				Retrival Error	104	12.6989	11.9272
109730579	Collagen, type XXIV, alpha 1 [Homo sapiens]	7.97852	2.39	3	2	2	3				Retrival Error	1714	175.416	8.26514
56078799	Ribosomal protein S27a [Homo sapiens]	39.4303	44.87	103	2	7	16				Retrival Error	156	17.8934	9.59814
33440522	FBXO38 protein [Homo sapiens]	4.96296	10.33	13	2	2	3				Retrival Error	426	48.64	7.18115
15928389	Unknown (protein for IMAGE:4158571), partial [Homo sapiens]	10.2789	15.6	13	2	3	3				Retrival Error	250	27.0266	7.69385
15680023	B-cell receptor-associated protein 31 [Homo sapiens]	5.32386	16.67	10	2	2	2				Retrival Error	246	27.975	7.41553
13938339	ATP5A1 protein, partial [Homo sapiens]	6.09155	4.9	11	2	2	2				Retrival Error	408	44.3615	9.39307
847816	interferon omega-1, partial [Homo sapiens]	4.78978	21.84	6	2	2	2				Retrival Error	174	20.2363	8.49951
1147783	myosin-IXb [Homo sapiens]	8.27179	1.19	11	2	3	5				Retrival Error	2022	228.482	9.29053
1049053	encodes region of fatty acid synthase activity; FAS; multifunctional protein [Homo sapiens]	4.47308	0.76	8	2	2	2				Retrival Error	2504	272.93	6.66846
183272	glutamate decarboxylase [Homo sapiens]	9.80215	5.73	90	2	3	5				Retrival Error	593	66.8267	7.75244
5805196	Fas associated factor 1 [Homo sapiens]	7.52294	4.08	9	2	2	4				Retrival Error	490	55.8914	5.16064
2104553	Myosin heavy chain (MHY11) (5'partial) [Homo sapiens]	32.5694	8.02	30	2	13	13				Retrival Error	1857	214.218	5.5415
62822517	unknown [Homo sapiens]	4.19711	8.05	11	2	2	2				Retrival Error	472	53.4384	8.5874
62822099	unknown [Homo sapiens]	5.97247	5.18	29	2	2	3				Retrival Error	367	42.3058	8.63135
62630102	unknown [Homo sapiens]	5.90099	0.76	32	2	3	3				Retrival Error	3929	441.492	7.45947
11890755	RNA helicase II/Gu protein [Homo sapiens]	5.54985	4.62	4	2	2	2				Retrival Error	715	79.6394	9.34912
4583679	vacuolar protein sorting [Homo sapiens]	106.071	7.89	12	2	2	47				Retrival Error	570	65.0459	8.29443
40807213	FAM179B protein [Homo sapiens]	9.17453	3.51	5	2	2	4				Retrival Error	798	88.2623	8.82178
62088708	ATP-binding cassette, sub-family F, member 1 variant [Homo sapiens]	6.553	5.06	57	2	3	3				Retrival Error	593	67.3809	7.7085
62087794	N-deacetylase/N-sulfotransferase (heparan glucosaminyl) 1 variant [Homo sapiens]	16.3542	5.16	19	2	3	8				Retrival Error	698	80.3509	7.73779
115333997	145 kDa nucleolar protein [Homo sapiens]	4.68035	4.93	3	2	2	2				Retrival Error	812	93.4997	5.69385
39644893	FOXRED1 protein [Homo sapiens]	4.20044	7.9	13	2	2	2				Retrival Error	367	40.7426	5.69385
63089650	unnamed protein product [Homo sapiens]	5.09176	13.13	1	2	2	2				Retrival Error	198	22.227	10.7554
40980242	unnamed protein product [Homo sapiens]	8.50929	42	1	2	3	5				Retrival Error	50	5.9119	9.70068
40976912	unnamed protein product [Homo sapiens]	5.70941	16.08	10	2	2	2				Retrival Error	143	16.7391	10.521
40976232	unnamed protein product [Homo sapiens]	4.68358	25.81	11	2	2	2				Retrival Error	124	14.8206	6.39209
313223	transcription elongation factor [Homo sapiens]	3.93177	7.97	10	2	2	2				Retrival Error	301	33.967	8.04541
20521792	KIAA1208 protein [Homo sapiens]	3.74118	2.21	12	2	2	2				Retrival Error	950	108.717	7.12256
1663704	KIAA0242 protein [Homo sapiens]	25.6819	7.56	6	2	2	11				Retrival Error	529	59.0578	6.94678
550545215	Chain D, 14-3-3gamma Complexed With The N-terminal Sequence Of Tyrosine Hydroxylase (residues 1-43)	10.2986	24.71	42	2	5	5				Retrival Error	255	29.1114	4.99561
296863377	Chain A, Crystal Structure Of The Catalytic Domain Of Flj14393	7.1723	4.98	37	2	3	4				Retrival Error	442	50.3638	6.39209
530418458	PREDICTED: cytochrome c oxidase subunit 4 isoform 2, mitochondrial isoform X3 [Homo sapiens]	3.86064	18.11	6	2	2	2				Retrival Error	127	14.5634	9.59814
530411223	PREDICTED: Golgi SNAP receptor complex member 1 isoform X2 [Homo sapiens]	3.72278	7.72	7	2	2	2				Retrival Error	298	34.1676	9.84717
530404104	PREDICTED: exonuclease 3'-5' domain-containing protein 2 isoform X4 [Homo sapiens]	4.2069	10.93	8	2	2	2				Retrival Error	366	42.2553	8.68994
530392546	PREDICTED: glycylpeptide N-tetradecanoyltransferase 2 isoform X1 [Homo sapiens]	18.5645	6.87	20	2	2	8				Retrival Error	495	56.6649	7.75244
530382430	PREDICTED: dystonin isoform X7 [Homo sapiens]	16.4254	1.13	35	2	6	7				Retrival Error	7723	875.894	5.26221
578806816	PREDICTED: 26S proteasome non-ATPase regulatory subunit 6 isoform X3 [Homo sapiens]	6.97978	8.82	7	2	3	3				Retrival Error	340	39.9554	6.02393
530369227	PREDICTED: rho guanine nucleotide exchange factor 4 isoform X2 [Homo sapiens]	3.13761	0.65	17	2	2	2				Retrival Error	1839	201.282	6.62451
530363026	PREDICTED: outer dense fiber protein 2-like isoform X4 [Homo sapiens]	7.17506	6.5	14	2	3	3				Retrival Error	554	64.1495	6.41748
519674682	immunoglobulin A heavy chain variable region, partial [Homo sapiens]	49.2835	11.97	1	2	2	22				Retrival Error	117	12.5882	7.95752
381142222	immunoglobulin light chain variable region, partial [Homo sapiens]	4.42353	30.19	1	2	2	2				Retrival Error	106	11.4148	7.28369
459214638	KIF5B-RET(NM_020630)_K24;R11 fusion protein [Homo sapiens]	10.7734	4.1	45	2	5	5				Retrival Error	1366	155.718	6.53662
442564354	von Willebrand factor [Homo sapiens]	3.65169	0.59	30	2	2	2				Retrival Error	2715	298.181	5.47803
374074366	Chain A, Crystal Structure Of 14-3-3 Epsilon With Mlf1 Peptide	6.70547	16.81	16	2	3	3				Retrival Error	232	26.5664	5.021
319443270	Chain A, Nmr Structure Of Calcium-Loaded Stim2 Ef-Sam.	10.1086	7.33	12	2	2	6				Retrival Error	150	17.7899	5.73193
190406	profilaggrin, partial [Homo sapiens]	4.11537	1.4	13	2	2	2				Retrival Error	1218	133.528	9.64209
14625824	moesin/anaplastic lymphoma kinase fusion protein [Homo sapiens]	4.56136	3.61	35	2	2	2				Retrival Error	527	61.833	7.81104
403456	26S protease (S4) regulatory subunit [Homo sapiens]	3.71248	3.41	10	2	2	2				Retrival Error	440	49.1546	5.96045
62871194	immunoglobulin alpha heavy chain variable region [Homo sapiens]	10.4287	11.73	13	2	2	5				Retrival Error	162	17.4315	5.13525
609412463	Chain D, Crystal Structure Of Human Lnkh2b-h2a.z-anp32e	10.8595	15.31	65	2	3	4				Retrival Error	209	22.4551	10.228
578837382	PREDICTED: putative SEC14-like protein 6 isoform X3 [Homo sapiens]	3.61382	5.59	17	2	2	2				Retrival Error	322	35.9263	8.06006
578837055	PREDICTED: calcineurin-binding protein cabin-1 isoform X12 [Homo sapiens]	12.1861	2.1	42	2	2	6				Retrival Error	1189	134.844	5.92236
578832590	PREDICTED: zinc finger protein 407 isoform X3 [Homo sapiens]	7.81613	1.66	8	2	3	4				Retrival Error	1628	180.549	6.93213
578831328	PREDICTED: actin, cytoplasmic 2 isoform X1 [Homo sapiens]	40.33	21.15	108	2	9	16				Retrival Error	468	51.2187	7.1958
578826913	PREDICTED: SHC-transforming protein 4 isoform X3 [Homo sapiens]	4.11515	5.64	20	2	2	2				Retrival Error	585	63.5884	7.23975
578808176	PREDICTED: SH3 domain and tetratricopeptide repeat-containing protein 1 isoform X7 [Homo sapiens]	6.0091	1.63	16	2	2	3				Retrival Error	1043	115.011	6.58057
578807393	PREDICTED: leucine-, glutamate- and lysine-rich protein 1 isoform X7 [Homo sapiens]	56.2519	5.28	10	2	3	24				Retrival Error	568	65.4789	8.93896
578804532	PREDICTED: telomere-associated protein RIF1 isoform X4 [Homo sapiens]	4.58197	0.9	29	2	3	3				Retrival Error	2436	270.528	5.52881
38305350	antigen MLAA-44 [Homo sapiens]	3.10411	4.02	26	2	2	2				Retrival Error	373	42.7897	5.21143
2253417	Trip230 [Homo sapiens]	13.384	1.97	11	2	4	6				Retrival Error	1978	227.375	5.30029
284930095	Treslin [Homo sapiens]	3.16245	0.58	19	2	2	2				Retrival Error	1909	210.638	8.77783
11527207	CGI-85 [Homo sapiens]	3.66243	7.92	10	2	2	2				Retrival Error	265	30.3037	9.14404
40286771	brain leucine zipper protein [Homo sapiens]	6.36321	9.77	8	2	3	3				Retrival Error	399	44.9552	7.57666
52545570	hypothetical protein [Homo sapiens]	3.15338	1.09	15	2	2	2				Retrival Error	1198	136.346	8.5874
21739524	hypothetical protein [Homo sapiens]	26.0031	3.82	12	2	5	13				Retrival Error	1230	140.149	6.80029
13093781	hypothetical protein [Homo sapiens]	3.16971	3.17	10	2	2	2				Retrival Error	410	48.5255	7.92822
12052969	hypothetical protein [Homo sapiens]	4.34088	6.65	2	2	2	2				Retrival Error	331	38.1861	5.43994
51476290	hypothetical protein [Homo sapiens]	3.59512	1.73	15	2	2	2				Retrival Error	1385	155.718	7.1958
23712	myoblast antigen 24.1D5 [Homo sapiens]	4.38277	6.57	10	2	2	2				Retrival Error	396	45.2202	6.75635
62897645	eukaryotic translation elongation factor 1 alpha 1 variant [Homo sapiens]	55.3195	35.57	6	2	13	25				Retrival Error	433	46.8644	9.11475
133251534	piwi-like 1 [Homo sapiens]	6.43606	3.77	49	2	3	4				Retrival Error	530	60.9536	9.74463
29823335	unnamed protein product [Homo sapiens]	7.31873	1.65	4	2	2	3				Retrival Error	2367	257.212	5.70654
2804273	alpha actinin 4 [Homo sapiens]	13.5235	7.13	22	2	5	5				Retrival Error	884	102.204	5.43994
